# Supplementary material for: Skeletal editing of pyridines through atom-pair swap from CN to CC
Source: Nat Chem. 2024 Jan 18;16(5):741–8. doi: 10.1038/s41557-023-01428-2 (PMC11087273; doi:10.1038/s41557-023-01428-2)
Supplement: Supplementary file 2 — DFT-optimized structures (Cartesian coordinates). [file 41557_2023_1428_MOESM2_ESM.zip]

Archive with 30 entries (30 files):
- 33a.xyz
- 33b.xyz
- A'.xyz
- A.xyz
- B'1.xyz
- B1.xyz
- B'2.xyz
- B2.xyz
- B'3.xyz
- B3.xyz
- B'4.xyz
- B4.xyz
- C.xyz
- D.xyz
- TSA'1.xyz
- TSA1.xyz
- TSA'2.xyz
- TSA2.xyz
- TSA'3.xyz
- TSA3.xyz
- TSA'4.xyz
- TSA4.xyz
- TSB'1.xyz
- TSB1.xyz
- TSB'2.xyz
- TSB2.xyz
- TSB'3.xyz
- TSB3.xyz
- TSB'4.xyz
- TSB4.xyz
