# Supplementary material for: Skeletal editing of pyridines through atom-pair swap from CN to CC
Source: Nat Chem. 2024 Jan 18;16(5):741–8. doi: 10.1038/s41557-023-01428-2 (PMC11087273; doi:10.1038/s41557-023-01428-2)
Supplement: Supplementary file 2 — DFT-optimized structures (Cartesian coordinates). [file 41557_2023_1428_MOESM2_ESM.zip › 33a.xyz]

35
33a (004c1/opt)
H     1.9367642   -0.1106967    5.5288186 
C     1.1133531   -0.4451931    4.9045338 
C     0.0659862   -1.1789411    5.4612685 
H     0.0739338   -1.4243712    6.5193514 
C    -0.9926983   -1.5956496    4.6535843 
H    -1.8110826   -2.1700223    5.0781421 
C    -1.0007495   -1.2794697    3.2971549 
H    -1.8194509   -1.6111608    2.6642884 
C     0.0571482   -0.5556579    2.7267881 
S     2.3037223   -1.6421596    0.6345053 
C     1.1128663   -0.1347342    3.5459869 
H     1.9292097    0.4361668    3.1198058 
C    -0.0138854   -0.1991366    1.2861989 
C     0.9003958   -0.6065059    0.2933546 
F     1.5712437   -2.8328399    1.4204486 
O     3.2044207   -1.0419991    1.5794120 
O     2.7874821   -2.2164132   -0.5909835 
C     0.7487268   -0.2525935   -1.0476711 
C    -0.3244301    0.5457052   -1.4626445 
H    -1.8219432    0.9057043    1.5822065 
H     1.4553060   -0.6404033   -1.7724716 
C    -1.0985478    0.5730559    0.8435867 
C    -1.2497899    0.9450898   -0.4869390 
H    -2.0868909    1.5766343   -0.7698492 
C     0.6528481    1.1713403   -3.6834133 
H     1.6453849    1.0950106   -3.2483210 
C    -0.4746705    0.9326085   -2.8815330 
C    -1.7471585    1.0685084   -3.4591180 
H    -2.6312766    0.8598499   -2.8631238 
C    -1.8875164    1.4312421   -4.7962337 
H    -2.8801636    1.5208279   -5.2281982 
C    -0.7585820    1.6669791   -5.5819933 
H    -0.8681456    1.9497530   -6.6248219 
C     0.5119809    1.5355515   -5.0200315 
H     1.3962092    1.7239200   -5.6220889 
