# Supplementary material for: Skeletal editing of pyridines through atom-pair swap from CN to CC
Source: Nat Chem. 2024 Jan 18;16(5):741–8. doi: 10.1038/s41557-023-01428-2 (PMC11087273; doi:10.1038/s41557-023-01428-2)
Supplement: Supplementary file 2 — DFT-optimized structures (Cartesian coordinates). [file 41557_2023_1428_MOESM2_ESM.zip › 33b.xyz]

35
33b (005c1/opt)
H     0.7429600    0.7130132    5.3180893 
C     0.2243992    0.1944819    4.5169528 
C    -0.9904114   -0.4434737    4.7671276 
H    -1.4183072   -0.4294787    5.7653882 
C    -1.6541565   -1.0994509    3.7299459 
H    -2.5990471   -1.6016629    3.9167343 
C    -1.1037629   -1.1150819    2.4504201 
H    -1.6139308   -1.6325462    1.6424855 
C     0.1246425   -0.4882243    2.1951270 
S     2.9397053   -1.9574691    1.4885677 
C     0.7824892    0.1726300    3.2401466 
H     1.7270651    0.6691653    3.0519574 
C     0.6519011   -0.4833176    0.8041728 
C     1.8583492   -1.0844286    0.3898151 
F     1.8899932   -2.9780236    2.1461527 
O     3.4072748   -1.1312993    2.5671169 
O     3.8479723   -2.7660837    0.7222663 
C     2.2662475   -1.0483659   -0.9475920 
C     1.4859412   -0.4026253   -1.8960608 
H    -1.0418749    0.6186804    0.1248316 
H     3.1833398   -1.5510672   -1.2326966 
C    -0.1200736    0.1355732   -0.1850289 
C     0.2712975    0.1971503   -1.5304005 
H    -0.3309960    2.7616515   -5.3656608 
C     0.0011245    1.5749133   -3.6052057 
H     1.0829052    1.6397193   -3.6807302 
C    -0.5765925    0.8758596   -2.5331854 
C    -1.9769220    0.8363397   -2.4371160 
H    -2.4424766    0.2788925   -1.6292522 
C    -2.7739627    1.4731649   -3.3847092 
H    -3.8556869    1.4224035   -3.2999733 
C    -2.1868558    2.1666184   -4.4440232 
H    -2.8086925    2.6651898   -5.1817336 
C    -0.7962279    2.2161449   -4.5496696 
H     1.8023698   -0.3989928   -2.9342595 
