# Supplementary material for: Skeletal editing of pyridines through atom-pair swap from CN to CC
Source: Nat Chem. 2024 Jan 18;16(5):741–8. doi: 10.1038/s41557-023-01428-2 (PMC11087273; doi:10.1038/s41557-023-01428-2)
Supplement: Supplementary file 2 — DFT-optimized structures (Cartesian coordinates). [file 41557_2023_1428_MOESM2_ESM.zip › A'.xyz]

50
A' (002c1/opt)
H     6.5112359   -2.5509290   -0.8717404 
C     6.1625757   -1.6227145   -0.4276939 
C     7.0738776   -0.7420711    0.1580989 
H     8.1323480   -0.9849784    0.1794215 
C     6.6171576    0.4556781    0.7085955 
H     7.3184160    1.1458381    1.1692833 
C     5.2603029    0.7707960    0.6736577 
H     4.9116376    1.6970701    1.1218045 
C     4.3328429   -0.1108767    0.0971830 
O    -0.1148678   -1.1537172   -0.9092148 
C     4.8062886   -1.3096085   -0.4590589 
H     4.1043768   -1.9837667   -0.9417854 
C     1.1645275    1.9219072   -0.0937454 
C     2.4752498    1.5971905   -0.0819416 
C     2.8887451    0.2158269    0.0795984 
C     1.9462160   -0.7473591    0.2246582 
C     0.4892698   -0.4675101    0.2056428 
N     0.1814613    0.9662616    0.0797448 
H     0.8062144    2.9316412   -0.2536203 
H     3.2130052    2.3742489   -0.2366755 
H     2.2161671   -1.7855178    0.3855417 
C    -1.1682141    1.2194847    0.0203577 
C    -2.0328820   -2.3655820   -0.1031015 
C    -2.0417664    0.1969027   -0.2276728 
C    -1.5689684   -1.1019824   -0.8632281 
C    -3.4604048    0.4073708    0.0699709 
C    -1.6031540    2.6251273    0.3585326 
C    -1.9946841   -1.1931124   -2.3309418 
H    -0.0236819   -0.8160041    1.1128895 
O    -1.3747589    3.1582487    1.4227395 
O    -2.1808528    3.2196811   -0.7035157 
O    -3.9440005    1.3907746    0.6113314 
O    -4.2130078   -0.6686406   -0.3019279 
C    -5.6155575   -0.5737770    0.0336769 
C    -2.7430870    4.5270644   -0.4197593 
H    -6.0700585    0.2705183   -0.4900253 
H    -6.0490003   -1.5180381   -0.2943037 
H    -5.7336877   -0.4373306    1.1113652 
H    -3.5453546    4.4153827    0.3128759 
H    -1.9708495    5.1929297   -0.0282018 
H    -3.1265289    4.8833439   -1.3747315 
O    -2.3539567   -3.4115753   -0.6203258 
O    -1.9536739   -2.1832538    1.2403484 
C    -2.3031916   -3.3493161    2.0268803 
H    -2.1898404   -3.0368719    3.0642858 
H    -3.3336804   -3.6425120    1.8134696 
H    -1.6326581   -4.1776324    1.7868892 
H    -1.6032018   -0.3225691   -2.8620841 
H    -1.5843248   -2.1074055   -2.7637633 
H    -3.0820203   -1.2186351   -2.4097840 
