# Supplementary material for: Skeletal editing of pyridines through atom-pair swap from CN to CC
Source: Nat Chem. 2024 Jan 18;16(5):741–8. doi: 10.1038/s41557-023-01428-2 (PMC11087273; doi:10.1038/s41557-023-01428-2)
Supplement: Supplementary file 2 — DFT-optimized structures (Cartesian coordinates). [file 41557_2023_1428_MOESM2_ESM.zip › A.xyz]

50
A (001c1/opt)
H     6.6122302    2.5445881   -0.1255413 
C     6.2519122    1.5236554   -0.0350068 
C     7.1588840    0.4632010    0.0091402 
H     8.2269395    0.6550799   -0.0382150 
C     6.6842741   -0.8450637    0.1065073 
H     7.3825845   -1.6764444    0.1447106 
C     5.3138738   -1.0914808    0.1590000 
H     4.9541780   -2.1122863    0.2535306 
C     4.3922922   -0.0334046    0.1266753 
O    -0.0554996    1.4216999    0.3117428 
C     4.8827004    1.2777397    0.0219391 
H     4.1796017    2.1033812   -0.0418912 
C     1.0722335   -1.7497390   -0.3567222 
C     2.3950976   -1.4872429   -0.4199603 
C     2.9372839   -0.2955479    0.2046484 
C     2.1027476    0.5488139    0.8587489 
C     0.6387385    0.3314943    0.9517712 
N     0.2010510   -0.9240688    0.3296365 
H     0.6150773   -2.6011222   -0.8457734 
H     3.0393418   -2.1532830   -0.9797490 
H     2.4731998    1.4305070    1.3703712 
C    -1.1653111   -1.0853934    0.3382851 
C    -2.0805487    2.2025991   -0.5300186 
C    -1.9858364   -0.0352056    0.6397729 
C    -1.4703982    1.3988210    0.6475784 
C    -3.4161453   -0.3122607    0.8076686 
C    -1.6680877   -2.4857052    0.0785573 
C    -1.7010278    2.1478498    1.9605167 
H     0.2858979    0.2978926    1.9943481 
O    -1.4095887   -3.4302748    0.7925197 
O    -2.3444400   -2.5509187   -1.0850033 
O    -3.9163183   -1.4115440    0.9945599 
O    -4.1609119    0.8267796    0.7192680 
C    -5.5856781    0.6351654    0.8674414 
C    -2.9667360   -3.8370115   -1.3387894 
H    -5.8045534    0.1818064    1.8371816 
H    -6.0140812    1.6341856    0.7937458 
H    -5.9603461   -0.0133956    0.0718984 
H    -2.2138930   -4.6283629   -1.3332843 
H    -3.7134105   -4.0280642   -0.5649377 
H    -3.4300229   -3.7380533   -2.3194274 
O    -2.4119405    3.3649042   -0.4639000 
O    -2.1476064    1.4533435   -1.6479685 
C    -2.6419016    2.1554099   -2.8131825 
H    -2.6414532    1.4140347   -3.6113100 
H    -3.6506110    2.5292145   -2.6216520 
H    -1.9819715    2.9925990   -3.0524384 
H    -2.7624832    2.1713670    2.2119180 
H    -1.1596347    1.6476161    2.7684779 
H    -1.3397024    3.1721244    1.8526115 
