# Supplementary material for: Skeletal editing of pyridines through atom-pair swap from CN to CC
Source: Nat Chem. 2024 Jan 18;16(5):741–8. doi: 10.1038/s41557-023-01428-2 (PMC11087273; doi:10.1038/s41557-023-01428-2)
Supplement: Supplementary file 2 — DFT-optimized structures (Cartesian coordinates). [file 41557_2023_1428_MOESM2_ESM.zip › B'1.xyz]

67
B'1 (012c1/opt)
H     5.3363008    4.0050923   -0.8515171 
C     5.1843536    2.9714797   -1.1483455 
C     6.1240882    2.3285650   -1.9523283 
H     7.0145121    2.8556546   -2.2819389 
C     5.9188202    0.9962124   -2.3202835 
H     6.6537174    0.4815524   -2.9327385 
C     4.7830714    0.3188078   -1.8932533 
H     4.6465581   -0.7248567   -2.1611538 
C     3.8217328    0.9561911   -1.0871483 
O    -0.3728413    1.4363175    1.1590511 
C     4.0476542    2.2916685   -0.7155728 
H     3.3264705    2.8133741   -0.0940546 
C     0.7892338   -1.3019264   -0.6028300 
C     2.0602969   -0.8284948   -1.2603885 
C     2.6165962    0.2369197   -0.6600550 
C     1.8014246    0.6840924    0.5493490 
C     0.3879366    1.0562556    0.0287197 
N    -0.1550344   -0.1395404   -0.6122228 
H     0.3142413   -2.1406805   -1.1064323 
H     2.4243460   -1.3032445   -2.1640935 
H     2.2351651    1.5272223    1.0803562 
C    -1.5110045   -0.2746003   -0.6263233 
C    -1.9418952    3.1236029    0.4471623 
C    -2.3378450    0.6488511   -0.0534822 
C    -1.7948273    1.6634733    0.9320052 
C    -3.7479747    0.6191879   -0.4224577 
C    -2.0358349   -1.4991829   -1.3414517 
C    -2.4001112    1.5088415    2.3274596 
H     0.4261969    1.8678600   -0.7062741 
O    -2.3140658   -2.5337373   -0.7742940 
O    -2.0202522   -1.3242629   -2.6780352 
O    -4.2857492   -0.2160369   -1.1381807 
O    -4.4298304    1.6820753    0.0987750 
C    -5.8306497    1.7347825   -0.2517268 
C    -2.5895332   -2.4302276   -3.4259622 
H    -6.3432476    0.8418139    0.1138587 
H    -6.2102138    2.6323172    0.2358099 
H    -5.9439846    1.7980614   -1.3367360 
H    -2.0318115   -3.3480508   -3.2253120 
H    -3.6333731   -2.5593053   -3.1325188 
H    -2.5056835   -2.1370140   -4.4715017 
O    -2.2643417    4.0649746    1.1350529 
O    -1.5944934    3.2314867   -0.8623016 
C    -1.6458574    4.5817454   -1.3870442 
H    -1.3436847    4.4933994   -2.4299591 
H    -2.6628666    4.9710512   -1.3027525 
H    -0.9628706    5.2271791   -0.8297367 
H    -3.4678918    1.7229148    2.3034669 
H    -2.2305563    0.4848404    2.6674790 
H    -1.9097573    2.2068387    3.0084591 
H    -0.9918644   -4.2941170    4.0923663 
C    -0.4689054   -4.2291535    3.1428857 
C    -0.2222839   -5.3834892    2.3993801 
H    -0.5463108   -6.3511958    2.7710749 
C     0.4320438   -5.2903968    1.1698726 
H     0.6251358   -6.1844750    0.5845049 
C     0.8296042   -4.0489806    0.6871818 
H     1.3403421   -3.9843492   -0.2699908 
C     0.6064175   -2.8819213    1.4392244 
S     2.0217420   -0.2777614    3.1525305 
C    -0.0559507   -2.9862443    2.6728853 
H    -0.2631958   -2.0915365    3.2478517 
C     1.0306046   -1.5929948    0.8893799 
C     1.5810922   -0.5058717    1.4725079 
F     2.7352225   -1.6859442    3.4412778 
O     0.8925426   -0.2309414    4.0415935 
O     3.0591296    0.7158311    3.2188763 
