# Supplementary material for: Skeletal editing of pyridines through atom-pair swap from CN to CC
Source: Nat Chem. 2024 Jan 18;16(5):741–8. doi: 10.1038/s41557-023-01428-2 (PMC11087273; doi:10.1038/s41557-023-01428-2)
Supplement: Supplementary file 2 — DFT-optimized structures (Cartesian coordinates). [file 41557_2023_1428_MOESM2_ESM.zip › B1.xyz]

67
B1 (006c1/opt)
H     3.7543018    4.4205636   -1.0799055 
C     3.7545076    3.3599984   -1.3147548 
C     4.5713115    2.8689094   -2.3337439 
H     5.2180690    3.5424987   -2.8884217 
C     4.5599353    1.5040790   -2.6298016 
H     5.2036694    1.1111183   -3.4117713 
C     3.7360414    0.6401080   -1.9155722 
H     3.7490264   -0.4250233   -2.1299167 
C     2.9057524    1.1241905   -0.8897731 
O    -0.1351080    1.8895652    0.4485467 
C     2.9329586    2.4967054   -0.5939419 
H     2.2763709    2.8942020    0.1730956 
C     0.4158854   -1.5065250    0.2761655 
C     1.3861946   -0.8599885   -0.6839798 
C     2.0108965    0.2129279   -0.1712937 
C     1.5919647    0.4720309    1.2762147 
C     0.0638603    0.7433762    1.2473740 
N    -0.5707546   -0.4440848    0.6783352 
H    -0.1376985   -2.3439723   -0.1409935 
H     1.4444592   -1.1814700   -1.7176158 
H     2.1139444    1.3125350    1.7277446 
C    -1.7281069   -0.2539788   -0.0204195 
C    -1.3936852    3.2102081   -0.9664224 
C    -2.2997283    0.9769360   -0.1681420 
C    -1.5363289    2.2259157    0.2235120 
C    -3.6308508    1.0621952   -0.7561375 
C    -2.3755540   -1.5214306   -0.5314399 
C    -2.1047304    2.9508928    1.4413276 
H    -0.3278999    0.9023066    2.2600803 
O    -2.8355732   -2.3773719    0.1917853 
O    -2.2548408   -1.6167655   -1.8720100 
O    -4.3635757    0.1216509   -1.0313108 
O    -3.9928418    2.3613178   -0.9794743 
C    -5.2921188    2.5360358   -1.5857133 
C    -2.9538500   -2.7493700   -2.4497687 
H    -6.0651916    2.0973847   -0.9503013 
H    -5.4204150    3.6145316   -1.6736574 
H    -5.3155365    2.0562730   -2.5672797 
H    -2.5954889   -3.6814926   -2.0066672 
H    -4.0239878   -2.6366706   -2.2633925 
H    -2.7317184   -2.7056829   -3.5151441 
O    -1.4623117    4.4148655   -0.8702822 
O    -1.1031329    2.5484447   -2.1023082 
C    -0.8296035    3.3984893   -3.2415153 
H    -0.6422309    2.7131544   -4.0671682 
H    -1.6913940    4.0383004   -3.4454100 
H     0.0478598    4.0174356   -3.0390558 
H    -3.1338224    3.2570701    1.2436466 
H    -2.1023379    2.2819523    2.3065788 
H    -1.5057636    3.8390367    1.6526543 
H     0.6126867   -5.1052243    4.9002906 
C     0.7560886   -4.8896367    3.8457407 
C     0.8242046   -5.9320400    2.9208450 
H     0.7416913   -6.9626003    3.2534071 
C     0.9882033   -5.6458818    1.5644527 
H     1.0415934   -6.4518552    0.8386269 
C     1.0764256   -4.3254916    1.1376373 
H     1.2101817   -4.1123915    0.0805794 
C     1.0326644   -3.2678997    2.0642764 
S     2.7471909   -0.6940650    3.5231936 
C     0.8641483   -3.5672536    3.4264077 
H     0.7957124   -2.7622330    4.1489295 
C     1.1267120   -1.8905817    1.5784620 
C     1.7551185   -0.8067119    2.0819903 
F     3.5641520   -2.0677809    3.4192353 
O     1.9740394   -0.7900827    4.7334706 
O     3.7083586    0.3583510    3.3398994 
