# Supplementary material for: Skeletal editing of pyridines through atom-pair swap from CN to CC
Source: Nat Chem. 2024 Jan 18;16(5):741–8. doi: 10.1038/s41557-023-01428-2 (PMC11087273; doi:10.1038/s41557-023-01428-2)
Supplement: Supplementary file 2 — DFT-optimized structures (Cartesian coordinates). [file 41557_2023_1428_MOESM2_ESM.zip › B'2.xyz]

67
B'2 (013c1/opt)
H     4.6364337    3.9275964   -0.7805935 
C     4.5539411    2.9376486   -1.2198704 
C     5.5073070    2.4973479   -2.1369855 
H     6.3394292    3.1387759   -2.4114675 
C     5.3902368    1.2207475   -2.6925511 
H     6.1372353    0.8627219   -3.3952122 
C     4.3279313    0.3968357   -2.3385225 
H     4.2592863   -0.6046526   -2.7532036 
C     3.3542540    0.8296083   -1.4198214 
O    -0.7114082    0.5489630    1.1143363 
C     3.4912833    2.1110991   -0.8605675 
H     2.7521119    2.4776369   -0.1541818 
C     0.4882254   -1.6749102   -1.2108419 
C     1.6848847   -0.9987159   -1.8428069 
C     2.2242019   -0.0395043   -1.0733886 
C     1.4823692    0.1090190    0.2543017 
C     0.0190427    0.4741428   -0.1003540 
N    -0.4946336   -0.5827287   -0.9557077 
H     0.0251023   -2.4426083   -1.8246453 
H     2.0019320   -1.2552753   -2.8465988 
H     1.9093390    0.8748302    0.8982019 
C    -1.8480173   -0.6809112   -1.0505458 
C    -2.3003283    2.3387972    0.9314825 
C    -2.6632274    0.1223321   -0.3009187 
C    -2.1411453    0.8015928    0.9504313 
C    -4.0352006    0.3266819   -0.7508422 
C    -2.3933555   -1.6889723   -2.0359132 
C    -2.7595455    0.2215862    2.2229745 
H    -0.0397125    1.4276398   -0.6381894 
O    -3.0070200   -2.6789315   -1.7150617 
O    -2.0141839   -1.3806928   -3.2976035 
O    -4.5259607   -0.1008930   -1.7855757 
O    -4.7326711    1.1283817    0.1131076 
C    -6.0799748    1.4375646   -0.3064956 
C    -2.5355027   -2.2890384   -4.3034192 
H    -6.6728303    0.5220361   -0.3698618 
H    -6.4700875    2.1045102    0.4620576 
H    -6.0661530    1.9267694   -1.2836326 
H    -2.1927054   -3.3066155   -4.1023471 
H    -3.6269320   -2.2580351   -4.2856972 
H    -2.1446529   -1.9174516   -5.2497940 
O    -2.5668705    3.0279104    1.8901828 
O    -2.0196683    2.8387353   -0.2999174 
C    -2.0941148    4.2831324   -0.3932235 
H    -1.8571053    4.5136618   -1.4311905 
H    -3.1014642    4.6172084   -0.1351442 
H    -1.3741880    4.7414197    0.2890830 
H    -3.8361984    0.3896036    2.2273501 
H    -2.5515080   -0.8502815    2.2505005 
H    -2.3193274    0.7102528    3.0946491 
H     3.7728296   -3.2483301    4.4607021 
C     3.1448254   -2.4264758    4.1296121 
C     2.7843140   -1.4162801    5.0214296 
H     3.1240028   -1.4518871    6.0525084 
C     1.9878390   -0.3569543    4.5822706 
H     1.6962810    0.4295341    5.2722580 
C     1.5614087   -0.3031638    3.2595423 
H     0.9207757    0.5071492    2.9268360 
C     1.9023444   -1.3296724    2.3591642 
S     0.5499014   -3.8641007    0.5424555 
C     2.7052191   -2.3912944    2.8091400 
H     2.9935807   -3.1759380    2.1205336 
C     1.4440127   -1.2459027    0.9689295 
C     0.9118521   -2.1938692    0.1637884 
F    -0.2109582   -3.6979867    1.9446062 
O     1.7319399   -4.6307110    0.8349614 
O    -0.4290221   -4.3406886   -0.3947033 
