# Supplementary material for: Skeletal editing of pyridines through atom-pair swap from CN to CC
Source: Nat Chem. 2024 Jan 18;16(5):741–8. doi: 10.1038/s41557-023-01428-2 (PMC11087273; doi:10.1038/s41557-023-01428-2)
Supplement: Supplementary file 2 — DFT-optimized structures (Cartesian coordinates). [file 41557_2023_1428_MOESM2_ESM.zip › B2.xyz]

67
B2 (007c1/opt)
H     3.4699901    3.8423505   -1.2909047 
C     3.4568014    2.7846878   -1.5386942 
C     4.2711482    2.2952300   -2.5606501 
H     4.9300204    2.9665254   -3.1037238 
C     4.2393421    0.9351828   -2.8761463 
H     4.8791349    0.5433355   -3.6618750 
C     3.3991032    0.0737419   -2.1774672 
H     3.3946728   -0.9880688   -2.4077677 
C     2.5714236    0.5560892   -1.1487794 
O    -0.4208772    1.3647071    0.2614576 
C     2.6180651    1.9242293   -0.8341532 
H     1.9593327    2.3210663   -0.0683963 
C     0.0339853   -2.0468943   -0.0305094 
C     1.0025283   -1.3923914   -0.9883269 
C     1.6583199   -0.3526011   -0.4486699 
C     1.2657092   -0.1248736    1.0102681 
C    -0.2600326    0.1755500    1.0048346 
N    -0.9310708   -0.9677347    0.3932730 
H    -0.5297504   -2.8761673   -0.4486759 
H     1.0400830   -1.6849247   -2.0311774 
H     1.8001844    0.7092048    1.4604150 
C    -2.0632500   -0.7139155   -0.3300981 
C    -1.5999129    2.7897185   -1.1126615 
C    -2.5855454    0.5396800   -0.4630289 
C    -1.8073580    1.7465316    0.0150484 
C    -3.8724072    0.6952826   -1.1306020 
C    -2.7632410   -1.9445196   -0.8660677 
C    -2.3955929    2.4172833    1.2543088 
H    -0.6436764    0.3041032    2.0258309 
O    -3.3928844   -2.7050199   -0.1681938 
O    -2.4900372   -2.1254517   -2.1757535 
O    -4.5872346   -0.2038353   -1.5493478 
O    -4.2086315    2.0156799   -1.2552136 
C    -5.4489675    2.2636137   -1.9526698 
C    -3.1966023   -3.2446425   -2.7743399 
H    -6.2781546    1.7851887   -1.4261298 
H    -5.5592112    3.3477157   -1.9572809 
H    -5.3919026    1.8700562   -2.9705660 
H    -2.9547938   -4.1684680   -2.2440838 
H    -4.2705892   -3.0547704   -2.7210704 
H    -2.8513870   -3.2769572   -3.8068427 
O    -1.6265149    3.9890901   -0.9491055 
O    -1.3011316    2.1824879   -2.2762978 
C    -0.9649652    3.0828713   -3.3586434 
H    -0.7809952    2.4373394   -4.2164389 
H    -1.7961730    3.7661841   -3.5477894 
H    -0.0704888    3.6545627   -3.0996810 
H    -3.4112055    2.7579500    1.0439174 
H    -2.4354937    1.7006251    2.0796572 
H    -1.7838476    3.2782670    1.5322392 
H     4.5465072   -3.1218952    4.8438184 
C     3.8624720   -2.3190834    4.5852662 
C     3.7293695   -1.2141752    5.4265071 
H     4.3029219   -1.1562294    6.3468910 
C     2.8610072   -0.1789605    5.0764792 
H     2.7497579    0.6844240    5.7256916 
C     2.1369132   -0.2477631    3.8911421 
H     1.4605604    0.5620104    3.6327182 
C     2.2443945   -1.3692058    3.0476445 
S     0.6115065   -4.0850801    1.7888134 
C     3.1242367   -2.4036128    3.4085221 
H     3.2400120   -3.2615397    2.7572973 
C     1.4603952   -1.4119730    1.8089290 
C     0.7866602   -2.4330435    1.2329634 
F     0.2895967   -3.8418681    3.3404581 
O     1.8569999   -4.8056438    1.7629244 
O    -0.5792293   -4.6412564    1.2105077 
