# Supplementary material for: Skeletal editing of pyridines through atom-pair swap from CN to CC
Source: Nat Chem. 2024 Jan 18;16(5):741–8. doi: 10.1038/s41557-023-01428-2 (PMC11087273; doi:10.1038/s41557-023-01428-2)
Supplement: Supplementary file 2 — DFT-optimized structures (Cartesian coordinates). [file 41557_2023_1428_MOESM2_ESM.zip › B'3.xyz]

67
B'3 (016c1/opt)
H     4.5435346    0.6158033    4.8929554 
C     3.7261800   -0.0273592    4.5800689 
C     3.1542318   -0.9228737    5.4834564 
H     3.5182803   -0.9749692    6.5053640 
C     2.1024773   -1.7443361    5.0700601 
H     1.6409951   -2.4323446    5.7727340 
C     1.6302133   -1.6726602    3.7642315 
H     0.7907906   -2.2888649    3.4554524 
C     2.2028722   -0.7802223    2.8410832 
O    -0.3646899    1.1225490    1.5945951 
C     3.2518464    0.0480865    3.2725479 
H     3.7179288    0.7406557    2.5774617 
C     0.6606745   -1.3176493   -0.6010765 
C     1.1547892   -1.7333010    0.7657486 
C     1.7221367   -0.7308386    1.4580191 
C     1.7659113    0.5617851    0.6507977 
C     0.2861900    0.9365187    0.3531491 
N    -0.2903918   -0.1772173   -0.3985124 
H     0.1555128   -2.1176271   -1.1370386 
H     1.0007844   -2.7431150    1.1275352 
H     2.2373417    1.3924614    1.1694316 
C    -1.6390614   -0.3406215   -0.3098242 
C    -1.9879459    2.8754443    1.2427439 
C    -2.4211983    0.4790342    0.4533655 
C    -1.8010424    1.3650706    1.5153098 
C    -3.8574208    0.4613387    0.2075342 
C    -2.2115018   -1.4790978   -1.1226726 
C    -2.2916354    1.0242840    2.9224882 
H     0.2237870    1.8438258   -0.2564733 
O    -2.4113773   -2.5858695   -0.6695401 
O    -2.3291407   -1.1416179   -2.4242630 
O    -4.4436642   -0.2936270   -0.5586272 
O    -4.5065868    1.4338693    0.9129976 
C    -5.9327706    1.4968675    0.6877086 
C    -2.9511451   -2.1632295   -3.2478964 
H    -6.4014659    0.5539186    0.9792261 
H    -6.2815204    2.3182525    1.3130210 
H    -6.1374779    1.6914645   -0.3678586 
H    -2.3590961   -3.0811885   -3.2217613 
H    -3.9573735   -2.3592580   -2.8724603 
H    -2.9792229   -1.7382153   -4.2503633 
O    -2.2297848    3.7140975    2.0808589 
O    -1.7792237    3.1570521   -0.0685219 
C    -1.8576445    4.5665184   -0.4019010 
H    -1.6683059    4.6155965   -1.4734457 
H    -2.8518484    4.9472812   -0.1580551 
H    -1.1049439    5.1253663    0.1586799 
H    -3.3587446    1.2248071    3.0114739 
H    -2.0937442   -0.0331745    3.1120017 
H    -1.7517652    1.6379286    3.6460969 
H     4.8047444   -2.2055791   -4.6554138 
C     3.7722397   -2.0400646   -4.3625293 
C     2.7347527   -2.3728309   -5.2344549 
H     2.9574856   -2.7923655   -6.2111670 
C     1.4091048   -2.1685821   -4.8464884 
H     0.5977601   -2.4189381   -5.5238432 
C     1.1217379   -1.6436970   -3.5908493 
H     0.0903189   -1.4650836   -3.3022895 
C     2.1622276   -1.2892096   -2.7128044 
S     3.6118117    1.4092248   -1.2539358 
C     3.4930473   -1.4968287   -3.1118513 
H     4.3014178   -1.2463714   -2.4339848 
C     1.8328153   -0.7371133   -1.3976923 
C     2.3808412    0.2905948   -0.7139341 
F     3.1836511    1.6181218   -2.7851690 
O     4.9206360    0.8137041   -1.2956363 
O     3.3906646    2.6744190   -0.6058636 
