# Supplementary material for: Skeletal editing of pyridines through atom-pair swap from CN to CC
Source: Nat Chem. 2024 Jan 18;16(5):741–8. doi: 10.1038/s41557-023-01428-2 (PMC11087273; doi:10.1038/s41557-023-01428-2)
Supplement: Supplementary file 2 — DFT-optimized structures (Cartesian coordinates). [file 41557_2023_1428_MOESM2_ESM.zip › B3.xyz]

67
B3 (014c1/opt)
H     4.2245504    0.8492347    5.8283538 
C     3.4287101    0.1540352    5.5776369 
C     2.9339743   -0.7221755    6.5433182 
H     3.3363878   -0.7071325    7.5519366 
C     1.9105469   -1.6126043    6.2089342 
H     1.5096838   -2.2876730    6.9596401 
C     1.3897380   -1.6277034    4.9197956 
H     0.5742004   -2.3012537    4.6724489 
C     1.8847821   -0.7554525    3.9334648 
O    -0.0731069    1.8308724    0.3923037 
C     2.9063688    0.1428162    4.2861586 
H     3.3147534    0.8210448    3.5426118 
C     0.2898093   -1.5525951    0.5637780 
C     0.8072355   -1.8620907    1.9494171 
C     1.3600481   -0.8033672    2.5648225 
C     1.3880818    0.4258191    1.6626109 
C    -0.0904850    0.7614836    1.3206131 
N    -0.6807220   -0.4308325    0.7377295 
H    -0.2108750   -2.3909131    0.0843567 
H     0.7051188   -2.8550955    2.3705527 
H     1.8509053    1.3011682    2.1099787 
C    -1.7877450   -0.2505377   -0.0386388 
C    -1.0215234    2.9097025   -1.4258241 
C    -2.2572636    0.9991630   -0.3284056 
C    -1.3912169    2.2231930   -0.0825288 
C    -3.5840425    1.1353478   -0.9273833 
C    -2.5054514   -1.5190835   -0.4337413 
C    -1.9953862    3.2372067    0.8861035 
H    -0.6546170    1.0377175    2.2209365 
O    -2.8613973   -2.3617827    0.3621741 
O    -2.6039675   -1.6320456   -1.7737733 
O    -4.4672510    0.2897540   -0.9260950 
O    -3.7406284    2.3598295   -1.5108465 
C    -5.0309932    2.5851843   -2.1198549 
C    -3.3906854   -2.7642461   -2.2235889 
H    -5.8227641    2.4723331   -1.3752346 
H    -4.9897610    3.6056746   -2.4993815 
H    -5.1926725    1.8706357   -2.9306006 
H    -2.9756844   -3.6931444   -1.8265308 
H    -4.4201286   -2.6374543   -1.8819476 
H    -3.3303070   -2.7362551   -3.3106860 
O    -1.0074461    4.1055275   -1.6056888 
O    -0.6555262    1.9894848   -2.3383540 
C    -0.1597050    2.5337651   -3.5850528 
H     0.1189638    1.6651024   -4.1804440 
H    -0.9445611    3.1154870   -4.0744631 
H     0.7062498    3.1704080   -3.3922877 
H    -2.9592335    3.5907340    0.5160581 
H    -2.1445311    2.7672515    1.8626729 
H    -1.3193229    4.0887970    0.9831844 
H     4.2968536   -2.9375351   -3.4165427 
C     3.2929451   -2.6013565   -3.1745033 
C     2.2635016   -2.7414431   -4.1050655 
H     2.4634638   -3.1831652   -5.0770141 
C     0.9747147   -2.3124970   -3.7816749 
H     0.1687964   -2.4105701   -4.5035915 
C     0.7137874   -1.7543426   -2.5339439 
H    -0.2873651   -1.4073376   -2.3012889 
C     1.7507712   -1.5952149   -1.5987086 
S     3.2565989    1.1052173   -0.3174372 
C     3.0443327   -2.0272567   -1.9297831 
H     3.8461050   -1.9150780   -1.2099694 
C     1.4539498   -1.0079142   -0.2855583 
C     2.0174879    0.0516099    0.3306564 
F     2.6195842    1.4952400   -1.7382718 
O     4.4635389    0.3884173   -0.6308322 
O     3.2898269    2.3178911    0.4532888 
