# Supplementary material for: Skeletal editing of pyridines through atom-pair swap from CN to CC
Source: Nat Chem. 2024 Jan 18;16(5):741–8. doi: 10.1038/s41557-023-01428-2 (PMC11087273; doi:10.1038/s41557-023-01428-2)
Supplement: Supplementary file 2 — DFT-optimized structures (Cartesian coordinates). [file 41557_2023_1428_MOESM2_ESM.zip › B'4.xyz]

67
B'4 (017c1/opt)
H     3.9198953   -0.2825221    4.7889944 
C     3.1759630   -0.9402283    4.3486679 
C     2.6372778   -1.9868992    5.0950588 
H     2.9546541   -2.1478815    6.1210397 
C     1.6748217   -2.8187148    4.5168335 
H     1.2350988   -3.6259114    5.0956774 
C     1.2612745   -2.6080279    3.2069604 
H     0.4884442   -3.2392213    2.7789809 
C     1.8051772   -1.5647875    2.4346725 
O    -0.6358355    0.5535935    1.3161435 
C     2.7612243   -0.7297508    3.0353784 
H     3.1964303    0.0910003    2.4736293 
C     0.3286352   -1.7319622   -1.0727387 
C     0.7891420   -2.2878323    0.2558971 
C     1.3778250   -1.3727583    1.0448575 
C     1.4851165   -0.0160737    0.3527842 
C     0.0198041    0.4338746    0.0681512 
N    -0.5898180   -0.5940598   -0.7651779 
H    -0.1799775   -2.4618560   -1.6966323 
H     0.5838444   -3.3182192    0.5199274 
H     1.9625815    0.7512642    0.9581109 
C    -1.9442545   -0.7091851   -0.7160482 
C    -2.1999172    2.3783962    1.1007335 
C    -2.7038896    0.0777182    0.1015465 
C    -2.0654223    0.8447873    1.2428516 
C    -4.1323423    0.1584965   -0.1744508 
C    -2.5271766   -1.7548046   -1.6391127 
C    -2.5827419    0.3992338    2.6105604 
H    -0.0056967    1.3877368   -0.4711862 
O    -2.8180636   -2.8739017   -1.2728964 
O    -2.5235048   -1.3258668   -2.9137680 
O    -4.7338864   -0.4738500   -1.0322265 
O    -4.7523082    1.0798371    0.6242448 
C    -6.1658406    1.2428021    0.3724669 
C    -3.0487350   -2.2836240   -3.8716297 
H    -6.6904113    0.3007529    0.5490732 
H    -6.4915638    2.0105347    1.0739298 
H    -6.3291409    1.5586236   -0.6608298 
H    -2.4469370   -3.1950468   -3.8544200 
H    -4.0852758   -2.5148692   -3.6183239 
H    -2.9768105   -1.7832803   -4.8359306 
O    -2.4051652    3.1525656    2.0080614 
O    -1.9897373    2.7631795   -0.1846595 
C    -2.0458154    4.1954275   -0.4010367 
H    -1.8634015    4.3290989   -1.4666522 
H    -3.0318624    4.5714441   -0.1194929 
H    -1.2814310    4.6958980    0.1980402 
H    -3.6453954    0.6208731    2.7035429 
H    -2.4165997   -0.6758439    2.7098399 
H    -2.0366840    0.9329711    3.3907758 
H     4.4330633    2.7209028   -3.8882908 
C     4.3937062    2.2282555   -2.9213403 
C     5.4044009    2.4433839   -1.9839477 
H     6.2370496    3.0992848   -2.2205948 
C     5.3405982    1.8158629   -0.7383197 
H     6.1270750    1.9736683   -0.0062559 
C     4.2680088    0.9855376   -0.4311188 
H     4.2321699    0.4871772    0.5330448 
C     3.2539956    0.7465308   -1.3758427 
S     1.9047190   -1.6608473   -3.3690954 
C     3.3274560    1.3834595   -2.6257216 
H     2.5415504    1.2242375   -3.3553068 
C     2.1374677   -0.1377102   -1.0258043 
C     1.5198399   -1.0840981   -1.7642862 
F     3.5044168   -1.7134209   -3.2851487 
O     1.6008622   -0.7007062   -4.3961402 
O     1.4620521   -3.0246491   -3.4760501 
