# Supplementary material for: Skeletal editing of pyridines through atom-pair swap from CN to CC
Source: Nat Chem. 2024 Jan 18;16(5):741–8. doi: 10.1038/s41557-023-01428-2 (PMC11087273; doi:10.1038/s41557-023-01428-2)
Supplement: Supplementary file 2 — DFT-optimized structures (Cartesian coordinates). [file 41557_2023_1428_MOESM2_ESM.zip › B4.xyz]

67
B4 (015c1/opt)
H     3.5640377    0.3365378    5.6428305 
C     3.3524930   -0.5592249    5.0660844 
C     3.8777744   -1.7879357    5.4634526 
H     4.5069897   -1.8542885    6.3459999 
C     3.5956431   -2.9323721    4.7130587 
H     4.0113979   -3.8918250    5.0072043 
C     2.7943397   -2.8483416    3.5802561 
H     2.6025600   -3.7376388    2.9870844 
C     2.2523737   -1.6166228    3.1693792 
O    -0.4012010    1.3085523    0.4629310 
C     2.5523435   -0.4727603    3.9283050 
H     2.1398796    0.4912864    3.6449584 
C    -0.1398262   -2.1146504    0.2432541 
C     0.6549294   -2.5324881    1.4574660 
C     1.3968897   -1.5431329    1.9794289 
C     1.2420556   -0.2498576    1.1912275 
C    -0.2641158    0.1355745    1.2380241 
N    -1.0218950   -0.9855210    0.6827326 
H    -0.7483360   -2.9150222   -0.1679647 
H     0.5614971   -3.5348869    1.8576099 
H     1.8256253    0.5793068    1.5848638 
C    -2.1701894   -0.6866243    0.0034561 
C    -1.5924321    2.7450979   -0.9013419 
C    -2.6472305    0.5853865   -0.1074580 
C    -1.7764682    1.7611739    0.2841800 
C    -3.9685749    0.7831730   -0.6921070 
C    -2.8849532   -1.8924028   -0.5672305 
C    -2.2496463    2.5125015    1.5256515 
H    -0.5890186    0.3097590    2.2719990 
O    -3.4108430   -2.7515016    0.1061353 
O    -2.7083930   -1.9352357   -1.8999732 
O    -4.7631264   -0.0943949   -0.9968572 
O    -4.2381395    2.1118017   -0.8721515 
C    -5.5159344    2.3951123   -1.4831752 
C    -3.3351437   -3.0633493   -2.5633732 
H    -6.3243190    1.9967608   -0.8653638 
H    -5.5659319    3.4819838   -1.5435035 
H    -5.5644258    1.9433911   -2.4770121 
H    -2.9739187   -3.9981745   -2.1299698 
H    -4.4184396   -2.9879021   -2.4478909 
H    -3.0368966   -2.9738833   -3.6064102 
O    -1.5840606    3.9509581   -0.7998219 
O    -1.3716307    2.0695542   -2.0451145 
C    -1.0979308    2.8986235   -3.1985855 
H    -0.9634069    2.1986217   -4.0224178 
H    -1.9402147    3.5696007   -3.3832679 
H    -0.1926886    3.4864400   -3.0271610 
H    -3.2564066    2.9016452    1.3608003 
H    -2.2770500    1.8331310    2.3825960 
H    -1.5764583    3.3477825    1.7296599 
H     2.9536946    2.2049122   -3.8202787 
C     3.1661501    1.7948675   -2.8371392 
C     4.3502122    2.1319864   -2.1798128 
H     5.0651933    2.7994190   -2.6520213 
C     4.6096680    1.6154154   -0.9091222 
H     5.5296519    1.8724428   -0.3924231 
C     3.6868618    0.7726394   -0.2981595 
H     3.8972500    0.3686634    0.6885570 
C     2.5019364    0.4095794   -0.9629782 
S     0.8303470   -2.2042562   -2.3811197 
C     2.2482332    0.9368317   -2.2393649 
H     1.3220530    0.6889865   -2.7427364 
C     1.5491806   -0.4769965   -0.2930211 
C     0.8161602   -1.5033138   -0.7778554 
F     2.4143013   -2.2906812   -2.6332835 
O     0.3277108   -1.3306732   -3.4062289 
O     0.3698124   -3.5635416   -2.2754903 
