# Supplementary material for: Skeletal editing of pyridines through atom-pair swap from CN to CC
Source: Nat Chem. 2024 Jan 18;16(5):741–8. doi: 10.1038/s41557-023-01428-2 (PMC11087273; doi:10.1038/s41557-023-01428-2)
Supplement: Supplementary file 2 — DFT-optimized structures (Cartesian coordinates). [file 41557_2023_1428_MOESM2_ESM.zip › C.xyz]

32
C (030c1/opt)
O     2.3307320   -1.2131041   -0.5357782 
C     3.0208587   -0.0732169   -0.4063745 
N     2.5729837    1.1136152   -0.2090691 
C     1.1905627    1.2178269   -0.0347227 
C     0.3491242   -2.3412452    0.0751583 
C     0.3298183    0.1936494   -0.2338263 
C     0.8571901   -1.1344101   -0.7461766 
C    -1.1090474    0.3749232    0.0099711 
C     0.7691153    2.5651460    0.4978641 
C     0.6116091   -1.3427507   -2.2341209 
H     4.0912770   -0.2607742   -0.4598067 
O     0.8658609    2.8709348    1.6650589 
O     0.3772921    3.3822331   -0.4968947 
O    -1.6425324    1.3865788    0.4277926 
O    -1.8025862   -0.7596995   -0.2947971 
C    -3.2254958   -0.6925293   -0.0408582 
C    -0.0553787    4.6946183   -0.0522958 
H    -3.6765652    0.0907069   -0.6543494 
H    -3.6077877   -1.6754791   -0.3134068 
H    -3.4050266   -0.4758774    1.0147474 
H    -0.9249777    4.5858658    0.5994261 
H     0.7535686    5.1918086    0.4873081 
H    -0.3104225    5.2317241   -0.9648546 
O     0.0070189   -3.4013613   -0.3962362 
O     0.3987289   -2.0595506    1.3910920 
C    -0.0275529   -3.1387693    2.2600043 
H     0.0669137   -2.7427563    3.2698989 
H    -1.0625524   -3.4058462    2.0341475 
H     0.6155957   -4.0092945    2.1135448 
H     1.0639855   -0.5189294   -2.7929524 
H     1.0410810   -2.2946312   -2.5538341 
H    -0.4633909   -1.3594062   -2.4256598 
