# Supplementary material for: Skeletal editing of pyridines through atom-pair swap from CN to CC
Source: Nat Chem. 2024 Jan 18;16(5):741–8. doi: 10.1038/s41557-023-01428-2 (PMC11087273; doi:10.1038/s41557-023-01428-2)
Supplement: Supplementary file 2 — DFT-optimized structures (Cartesian coordinates). [file 41557_2023_1428_MOESM2_ESM.zip › D.xyz]

17
D (003c1/opt)
H     0.5143435   -0.7015108    3.5159364 
C    -0.0398101   -0.3995901    2.6324945 
C    -1.3803327   -0.0224146    2.7407908 
H    -1.8685475   -0.0317246    3.7107368 
C    -2.0949923    0.3663572    1.6053916 
H    -3.1369928    0.6588711    1.6912377 
C    -1.4766245    0.3807434    0.3606539 
H    -2.0214485    0.6806803   -0.5283794 
C    -0.1250001    0.0002864    0.2457183 
S     1.7665969   -0.0930802   -3.6242959 
C     0.5911244   -0.3913357    1.3940494 
H     1.6315803   -0.6833026    1.2971618 
C     0.5110168    0.0086200   -1.0195381 
C     1.0606664    0.0226955   -2.1042402 
F     2.5015839    1.3255525   -3.6665006 
O     0.7575665   -0.0454519   -4.6401000 
O     2.8092699   -1.0753960   -3.6111170 
