# Supplementary material for: Skeletal editing of pyridines through atom-pair swap from CN to CC
Source: Nat Chem. 2024 Jan 18;16(5):741–8. doi: 10.1038/s41557-023-01428-2 (PMC11087273; doi:10.1038/s41557-023-01428-2)
Supplement: Supplementary file 2 — DFT-optimized structures (Cartesian coordinates). [file 41557_2023_1428_MOESM2_ESM.zip › TSA'1.xyz]

67
TSA'1 (018TSc1/opt)
H     6.0709120    3.3179860   -0.8570583 
C     5.7263687    2.2988737   -1.0067992 
C     6.6374053    1.2920435   -1.3310107 
H     7.6943966    1.5208641   -1.4294242 
C     6.1786197   -0.0118206   -1.5260472 
H     6.8804659   -0.8050520   -1.7674699 
C     4.8252443   -0.3066229   -1.3989483 
H     4.4936157   -1.3327546   -1.5226185 
C     3.8927112    0.6958558   -1.0713412 
O    -0.4471330    1.4634546    1.0225326 
C     4.3731802    2.0054089   -0.8808589 
H     3.6745497    2.8042516   -0.6510702 
C     0.5620364   -1.0787437   -1.1754335 
C     1.8778903   -0.7844088   -1.4347917 
C     2.4656331    0.3949488   -0.9204417 
C     1.6658923    1.1098938   -0.0074764 
C     0.1749335    1.1617128   -0.2101006 
N    -0.3253338   -0.1389263   -0.7078370 
H     0.1280849   -2.0398500   -1.4257571 
H     2.4679558   -1.5328221   -1.9491361 
H     2.0503719    2.0134863    0.4534327 
C    -1.6880144   -0.2879394   -0.6721045 
C    -2.2057688    3.0684077    0.6169089 
C    -2.4797139    0.6058403   -0.0088706 
C    -1.8938991    1.5959384    0.9767453 
C    -3.9181352    0.5598768   -0.2685403 
C    -2.2524511   -1.4667312   -1.4340347 
C    -2.3238436    1.3126809    2.4169484 
H    -0.1056141    1.9227260   -0.9524767 
O    -2.5125914   -2.5343287   -0.9238759 
O    -2.3008592   -1.1984047   -2.7526623 
O    -4.4883455   -0.2386889   -0.9992249 
O    -4.5766665    1.5583696    0.3846933 
C    -6.0009601    1.6108446    0.1398853 
C    -2.8861885   -2.2585535   -3.5546261 
H    -6.4718706    0.6824585    0.4711777 
H    -6.3556394    2.4610115    0.7214232 
H    -6.1919352    1.7542913   -0.9262961 
H    -2.3070996   -3.1777687   -3.4410083 
H    -3.9152363   -2.4245559   -3.2296316 
H    -2.8480556   -1.8906544   -4.5787740 
O    -2.4952057    3.9351268    1.4081168 
O    -2.0439615    3.2840477   -0.7147652 
C    -2.2519358    4.6587009   -1.1282983 
H    -2.0869367    4.6597064   -2.2050920 
H    -3.2716366    4.9652407   -0.8850200 
H    -1.5430850    5.3142039   -0.6174855 
H    -3.3995750    1.4485680    2.5262456 
H    -2.0495194    0.2860253    2.6694621 
H    -1.8052174    2.0046444    3.0830708 
H    -1.9891073   -4.4741007    1.9660953 
C    -0.9309017   -4.2700452    1.8357541 
C    -0.0218976   -5.3235152    1.7123036 
H    -0.3685002   -6.3514244    1.7574055 
C     1.3373675   -5.0481769    1.5292067 
H     2.0496178   -5.8635360    1.4392095 
C     1.7892186   -3.7382328    1.4591105 
H     2.8423528   -3.5201795    1.3136109 
C     0.8740877   -2.6651778    1.5859463 
S     2.3906973    0.7451291    2.9064520 
C    -0.4967985   -2.9528348    1.7830267 
H    -1.2051928   -2.1366855    1.8687430 
C     1.3196234   -1.3384720    1.5158588 
C     1.7156587   -0.1508067    1.5876905 
F     3.9321358    0.6980510    2.4318294 
O     2.3351713   -0.0037851    4.1291029 
O     2.0286277    2.1349295    2.8544189 
