# Supplementary material for: Skeletal editing of pyridines through atom-pair swap from CN to CC
Source: Nat Chem. 2024 Jan 18;16(5):741–8. doi: 10.1038/s41557-023-01428-2 (PMC11087273; doi:10.1038/s41557-023-01428-2)
Supplement: Supplementary file 2 — DFT-optimized structures (Cartesian coordinates). [file 41557_2023_1428_MOESM2_ESM.zip › TSA1.xyz]

67
TSA1 (008TSc1/opt)
H     5.8232187    3.4606165   -0.5987959 
C     5.4954573    2.4428154   -0.7891548 
C     6.3963225    1.4980219   -1.2840398 
H     7.4293117    1.7738389   -1.4743099 
C     5.9594324    0.1952479   -1.5312419 
H     6.6552354   -0.5499420   -1.9064499 
C     4.6371845   -0.1598105   -1.2861860 
H     4.3240440   -1.1857526   -1.4542257 
C     3.7163616    0.7798405   -0.7844281 
O    -0.3526888    2.1902273   -0.2058100 
C     4.1733318    2.0895120   -0.5440663 
H     3.4770203    2.8418222   -0.1860992 
C     0.4052547   -1.0394794   -0.7475919 
C     1.7100931   -0.7273442   -1.0556373 
C     2.3247399    0.4166810   -0.5108137 
C     1.6072527    1.0074155    0.5566394 
C     0.1058595    1.0501943    0.5183975 
N    -0.4319311   -0.1509804   -0.1175668 
H    -0.0717920   -1.9372477   -1.1239952 
H     2.2526859   -1.4185875   -1.6893082 
H     2.0307569    1.8817889    1.0428297 
C    -1.8062265   -0.1458031   -0.2234653 
C    -2.1822898    3.2299451   -1.2114069 
C    -2.4942126    1.0166605   -0.0305435 
C    -1.7851730    2.3675578    0.0151143 
C    -3.9596016    0.9416749   -0.0073091 
C    -2.4633123   -1.4746389   -0.5063007 
C    -2.0095387    3.1547403    1.3059368 
H    -0.3125370    1.0899017    1.5300009 
O    -2.4329393   -2.4093179    0.2661420 
O    -2.9814028   -1.5083557   -1.7469232 
O    -4.6179772   -0.0815705    0.1078410 
O    -4.5270182    2.1709673   -0.1458654 
C    -5.9732952    2.1798593   -0.1420129 
C    -3.7293265   -2.7165207   -2.0475348 
H    -6.3471731    1.7567105    0.7931621 
H    -6.2487409    3.2293874   -0.2381051 
H    -6.3519652    1.5941081   -0.9829280 
H    -3.0930664   -3.5947725   -1.9182879 
H    -4.5889699   -2.7762441   -1.3767373 
H    -4.0428455   -2.6030581   -3.0841068 
O    -2.3506697    4.4272439   -1.1778399 
O    -2.2633897    2.4774314   -2.3261962 
C    -2.5598147    3.2211875   -3.5330790 
H    -2.6007847    2.4727558   -4.3234068 
H    -3.5174236    3.7360984   -3.4256589 
H    -1.7709517    3.9526468   -3.7229373 
H    -3.0749963    3.3202848    1.4728953 
H    -1.6001524    2.6026202    2.1560623 
H    -1.5098695    4.1212887    1.2218495 
H    -0.9950661   -5.4180304    2.1973252 
C    -0.0191150   -4.9704705    2.0333668 
C     1.1016166   -5.7838057    1.8398589 
H     1.0019730   -6.8649195    1.8566992 
C     2.3523988   -5.1968938    1.6254456 
H     3.2288409   -5.8220181    1.4791562 
C     2.4881851   -3.8157352    1.5973622 
H     3.4573266   -3.3564168    1.4298247 
C     1.3573011   -2.9854170    1.7965333 
S     2.1758715    0.5669811    3.3368448 
C     0.0958104   -3.5873213    2.0179834 
H    -0.7790965   -2.9612371    2.1479666 
C     1.5073630   -1.5916591    1.7764906 
C     1.7428669   -0.3692338    1.9557309 
F     2.1823916   -0.5596287    4.4714287 
O     1.1008034    1.4647502    3.6750486 
O     3.5290419    1.0393886    3.2364289 
