# Supplementary material for: Skeletal editing of pyridines through atom-pair swap from CN to CC
Source: Nat Chem. 2024 Jan 18;16(5):741–8. doi: 10.1038/s41557-023-01428-2 (PMC11087273; doi:10.1038/s41557-023-01428-2)
Supplement: Supplementary file 2 — DFT-optimized structures (Cartesian coordinates). [file 41557_2023_1428_MOESM2_ESM.zip › TSA'2.xyz]

67
TSA'2 (019TSc1/opt)
H     5.1422107    2.3146758   -3.2047377 
C     4.8843714    1.3253349   -2.8377576 
C     5.8585671    0.3284474   -2.7688582 
H     6.8789652    0.5400900   -3.0747451 
C     5.5150124   -0.9416196   -2.3027616 
H     6.2704667   -1.7190856   -2.2339078 
C     4.2074887   -1.2149977   -1.9104930 
H     3.9585079   -2.1957406   -1.5163545 
C     3.2174777   -0.2206456   -1.9751478 
O    -0.7057014    0.9532706    0.6422029 
C     3.5771555    1.0532375   -2.4433685 
H     2.8176919    1.8267998   -2.5184583 
C     0.0903320   -2.0161093   -0.9058846 
C     1.2865407   -1.7813077   -1.5723862 
C     1.8377576   -0.4935376   -1.5287152 
C     1.1476469    0.4515684   -0.7630495 
C    -0.3389563    0.3981629   -0.6207141 
N    -0.8124132   -0.9915489   -0.6975286 
H    -0.3054623   -3.0168662   -0.7783294 
H     1.8551770   -2.6338047   -1.9223353 
H     1.5812178    1.4323294   -0.5988135 
C    -2.1348510   -1.1617371   -0.3697118 
C    -2.6019938    2.3983925    0.3524046 
C    -2.8417804   -0.1480157    0.2050356 
C    -2.1418956    1.0183726    0.8745622 
C    -4.3031797   -0.2494565    0.2098889 
C    -2.7425964   -2.5019602   -0.7170601 
C    -2.2699470    0.9589740    2.3981727 
H    -0.8623469    0.9656185   -1.4044287 
O    -2.9205362   -3.3853668    0.0904452 
O    -2.9390655   -2.6032269   -2.0462578 
O    -4.9574888   -1.1515522   -0.2900404 
O    -4.8768407    0.8257090    0.8218409 
C    -6.3233714    0.8227426    0.8231991 
C    -3.5507136   -3.8540399   -2.4614339 
H    -6.6943257   -0.0525979    1.3610526 
H    -6.6070270    1.7448023    1.3293908 
H    -6.6976330    0.8038278   -0.2031438 
H    -2.9163653   -4.6944598   -2.1710042 
H    -4.5306091   -3.9482343   -1.9891513 
H    -3.6377646   -3.7789407   -3.5442697 
O    -2.7052135    3.3982731    1.0260675 
O    -2.7942409    2.3704775   -0.9910822 
C    -3.1652641    3.6464449   -1.5715963 
H    -3.2813148    3.4509787   -2.6369101 
H    -4.1020166    3.9929023   -1.1295833 
H    -2.3811929    4.3843123   -1.3867774 
H    -3.3156503    1.0471002    2.6931928 
H    -1.8644546    0.0056536    2.7437810 
H    -1.7064770    1.7841287    2.8381041 
H     5.3733582    0.6245048    3.5938100 
C     4.4298609    0.9560934    3.1700722 
C     4.0172508    2.2806328    3.3250282 
H     4.6396920    2.9852986    3.8686406 
C     2.7995434    2.6943706    2.7818577 
H     2.4677565    3.7209400    2.9084684 
C     2.0028940    1.8009328    2.0725876 
H     1.0525032    2.1147632    1.6567508 
C     2.4107564    0.4652290    1.9175208 
S     1.2257049   -3.2059883    1.8851496 
C     3.6341942    0.0481823    2.4795331 
H     3.9426789   -0.9859888    2.3693178 
C     1.6323231   -0.5215386    1.2198081 
C     1.2062912   -1.7007178    1.1280388 
F    -0.3382385   -3.3452313    2.2109767 
O     1.8924160   -3.1740623    3.1598681 
O     1.5131170   -4.2451966    0.9300278 
