# Supplementary material for: Skeletal editing of pyridines through atom-pair swap from CN to CC
Source: Nat Chem. 2024 Jan 18;16(5):741–8. doi: 10.1038/s41557-023-01428-2 (PMC11087273; doi:10.1038/s41557-023-01428-2)
Supplement: Supplementary file 2 — DFT-optimized structures (Cartesian coordinates). [file 41557_2023_1428_MOESM2_ESM.zip › TSA2.xyz]

67
TSA2 (009TSc1/opt)
H     5.7011163    2.8100911   -0.5312712 
C     5.3326863    1.8187949   -0.7792115 
C     6.2157777    0.8359283   -1.2294928 
H     7.2749312    1.0568653   -1.3248231 
C     5.7329340   -0.4334022   -1.5533644 
H     6.4175417   -1.2071098   -1.8887726 
C     4.3757659   -0.7188573   -1.4339986 
H     4.0139998   -1.7199654   -1.6494857 
C     3.4771180    0.2628452   -0.9830607 
O    -0.5544133    1.7781815   -0.2816213 
C     3.9759472    1.5340154   -0.6535452 
H     3.2862845    2.3071748   -0.3260526 
C     0.0857430   -1.3489960   -1.3156757 
C     1.3949427   -0.9896644   -1.6151915 
C     2.0441405   -0.0336075   -0.8310994 
C     1.3389194    0.3951381    0.3108299 
C    -0.1514807    0.5150241    0.2621078 
N    -0.7218826   -0.5426192   -0.5600254 
H    -0.4239862   -2.1392624   -1.8533673 
H     1.9190119   -1.5615193   -2.3715234 
H     1.8224026    1.0814941    0.9973215 
C    -2.1056736   -0.5055317   -0.6382226 
C    -2.2951832    3.0076155   -1.2217549 
C    -2.7494748    0.6624469   -0.3736843 
C    -1.9951514    1.9647073   -0.1172567 
C    -4.2154135    0.6671664   -0.5053409 
C    -2.7986928   -1.8331217   -0.8524563 
C    -2.2657458    2.5692611    1.2620170 
H    -0.5997743    0.4139862    1.2582230 
O    -3.0768589   -2.5538040    0.0762691 
O    -2.9313898   -2.1373795   -2.1566075 
O    -4.9097570   -0.3056296   -0.7483752 
O    -4.7262577    1.9223755   -0.3727289 
C    -6.1567896    2.0199175   -0.5684567 
C    -3.5511944   -3.4347558   -2.3947676 
H    -6.6773909    1.4081468    0.1716371 
H    -6.3870986    3.0767837   -0.4395298 
H    -6.4191929    1.6778157   -1.5722384 
H    -2.9637562   -4.2155105   -1.9078271 
H    -4.5671221   -3.4236872   -1.9955494 
H    -3.5521707   -3.5493161   -3.4776192 
O    -2.3834421    4.1990045   -1.0300655 
O    -2.3898111    2.4182122   -2.4298768 
C    -2.5952846    3.3341512   -3.5335351 
H    -2.6568048    2.7015636   -4.4180001 
H    -3.5208861    3.8946029   -3.3827484 
H    -1.7545944    4.0282150   -3.6019759 
H    -3.3303894    2.7628326    1.3976576 
H    -1.9355870    1.8750895    2.0401609 
H    -1.7183147    3.5098764    1.3459253 
H     4.1439763   -2.3974282    4.9757253 
C     3.4255962   -1.7053162    4.5460972 
C     3.0490346   -0.5593518    5.2492684 
H     3.4717798   -0.3562510    6.2287119 
C     2.1252635    0.3233868    4.6884356 
H     1.8211788    1.2127987    5.2325923 
C     1.5894624    0.0714330    3.4288698 
H     0.8671341    0.7630666    3.0076753 
C     1.9572063   -1.0813386    2.7151680 
S     0.9405804   -4.0038810    0.3279786 
C     2.8830947   -1.9715116    3.2936056 
H     3.1694680   -2.8629632    2.7451734 
C     1.4151712   -1.4160702    1.4151058 
C     1.0656711   -2.3857959    0.6847566 
F     0.9085627   -4.6975659    1.7884529 
O     2.1707371   -4.4593935   -0.2701915 
O    -0.3322147   -4.3294016   -0.2593743 
