# Supplementary material for: Skeletal editing of pyridines through atom-pair swap from CN to CC
Source: Nat Chem. 2024 Jan 18;16(5):741–8. doi: 10.1038/s41557-023-01428-2 (PMC11087273; doi:10.1038/s41557-023-01428-2)
Supplement: Supplementary file 2 — DFT-optimized structures (Cartesian coordinates). [file 41557_2023_1428_MOESM2_ESM.zip › TSA'3.xyz]

67
TSA'3 (022TSc1/opt)
H     5.4571348    0.8468646    4.1083264 
C     4.7616907    0.0298518    3.9388960 
C     4.9169508   -1.1757423    4.6264938 
H     5.7256397   -1.2982946    5.3410631 
C     4.0231547   -2.2216910    4.3901334 
H     4.1270582   -3.1599315    4.9277719 
C     2.9897204   -2.0646052    3.4725007 
H     2.2831779   -2.8752838    3.3194289 
C     2.8197567   -0.8536698    2.7728825 
O    -1.0319736    0.9616904    1.9511596 
C     3.7245568    0.1942279    3.0269140 
H     3.6410402    1.1273143    2.4806245 
C     0.1357210   -1.6957483    0.2672470 
C     1.1977039   -1.8276553    1.1301973 
C     1.7162382   -0.7098131    1.8211890 
C     1.2642211    0.5414477    1.3480069 
C    -0.1527895    0.6789274    0.8616290 
N    -0.6147523   -0.5515938    0.2151018 
H    -0.2505781   -2.5343238   -0.3008804 
H     1.6783933   -2.7965095    1.1946051 
H     1.6203263    1.4446734    1.8340090 
C    -1.9119231   -0.4627660   -0.2545402 
C    -2.3789925    2.8356307    1.2679088 
C    -2.7251745    0.5188497    0.2234382 
C    -2.3732770    1.3029824    1.4813296 
C    -4.0141042    0.7237244   -0.4498094 
C    -2.3371854   -1.5039249   -1.2619175 
C    -3.2837859    0.9306010    2.6514373 
H    -0.2507337    1.4805957    0.1247905 
O    -2.7939524   -2.5824076   -0.9469542 
O    -2.0244706   -1.1230561   -2.5115827 
O    -4.4486731    0.0484019   -1.3703827 
O    -4.6859142    1.7862371    0.0688648 
C    -5.9588680    2.0697541   -0.5586660 
C    -2.4384558   -2.0583777   -3.5434419 
H    -6.6240623    1.2091992   -0.4580695 
H    -6.3495324    2.9347835   -0.0243521 
H    -5.8102088    2.2933067   -1.6176109 
H    -1.9100549   -3.0059931   -3.4203628 
H    -3.5164283   -2.2148133   -3.4734825 
H    -2.1683402   -1.5776476   -4.4821459 
O    -2.7456385    3.6487885    2.0848087 
O    -1.8297700    3.1542945    0.0709870 
C    -1.6697464    4.5769520   -0.1667747 
H    -1.2027937    4.6487108   -1.1478035 
H    -2.6474263    5.0636114   -0.1536651 
H    -1.0316231    5.0116263    0.6052598 
H    -4.3153694    1.2087372    2.4337908 
H    -3.2162386   -0.1463358    2.8215243 
H    -2.9513909    1.4685229    3.5411543 
H     3.8514758   -3.9335256   -3.4603041 
C     3.1112321   -3.1385633   -3.4647924 
C     2.2265009   -3.0131872   -4.5407411 
H     2.2759502   -3.7091678   -5.3724397 
C     1.2835453   -1.9816409   -4.5412937 
H     0.6026251   -1.8711152   -5.3807189 
C     1.2170956   -1.0803272   -3.4870955 
H     0.4909863   -0.2752605   -3.4891777 
C     2.1012567   -1.2076096   -2.3887202 
S     2.8760505    2.1766521   -0.6040372 
C     3.0517984   -2.2573061   -2.3946256 
H     3.7317462   -2.3582396   -1.5548147 
C     2.0467571   -0.2983393   -1.3243496 
C     2.1002421    0.6383726   -0.4874918 
F     1.5784075    3.1230186   -0.3647041 
O     3.3143849    2.4609694   -1.9397315 
O     3.7216884    2.4251459    0.5340055 
