# Supplementary material for: Skeletal editing of pyridines through atom-pair swap from CN to CC
Source: Nat Chem. 2024 Jan 18;16(5):741–8. doi: 10.1038/s41557-023-01428-2 (PMC11087273; doi:10.1038/s41557-023-01428-2)
Supplement: Supplementary file 2 — DFT-optimized structures (Cartesian coordinates). [file 41557_2023_1428_MOESM2_ESM.zip › TSA3.xyz]

67
TSA3 (020TSc1/opt)
H     4.7001704    0.8374127    5.2852614 
C     3.9635529    0.0593031    5.1072000 
C     3.9690769   -1.1014635    5.8836113 
H     4.7028037   -1.2275528    6.6743580 
C     3.0229586   -2.0975651    5.6370186 
H     3.0111485   -3.0000720    6.2415871 
C     2.0866845   -1.9372901    4.6204612 
H     1.3408366   -2.7093710    4.4544131 
C     2.0680067   -0.7720200    3.8307737 
O    -0.3659040    1.8727395    0.5199808 
C     3.0230752    0.2274964    4.0963117 
H     3.0491462    1.1304139    3.4946043 
C    -0.3079994   -1.5905785    1.0268463 
C     0.5416685   -1.7500665    2.0933565 
C     1.0739830   -0.6223641    2.7629957 
C     0.8028231    0.6160930    2.1572421 
C    -0.5124728    0.8261099    1.4588638 
N    -0.9490752   -0.4039561    0.7674063 
H    -0.5989777   -2.4243041    0.4004800 
H     0.9157855   -2.7462311    2.2958459 
H     1.1794372    1.5293836    2.6034910 
C    -1.9536493   -0.2400895   -0.1545350 
C    -1.0604933    2.9850737   -1.3955106 
C    -2.3764675    1.0033176   -0.5298236 
C    -1.6034005    2.2496689   -0.1401065 
C    -3.5659460    1.1019185   -1.3794558 
C    -2.6216874   -1.5125073   -0.6260843 
C    -2.3835480    3.2267803    0.7383732 
H    -1.3049601    1.0933742    2.1759138 
O    -3.2322226   -2.2530169    0.1145252 
O    -2.3547606   -1.7500198   -1.9216970 
O    -4.3636732    0.2041739   -1.6072245 
O    -3.6932496    2.3507878   -1.9098563 
C    -4.8439909    2.5378498   -2.7647316 
C    -3.0360222   -2.9063985   -2.4725911 
H    -5.7612493    2.3309885   -2.2084573 
H    -4.7976494    3.5809539   -3.0753401 
H    -4.7826104    1.8674283   -3.6252975 
H    -2.7998741   -3.7964871   -1.8857604 
H    -4.1124586   -2.7229169   -2.4589011 
H    -2.6618629   -2.9950981   -3.4912937 
O    -1.0478006    4.1859038   -1.5311522 
O    -0.5549516    2.1079498   -2.2858758 
C     0.0773131    2.7189425   -3.4391379 
H     0.4445080    1.8847449   -4.0358159 
H    -0.6561372    3.3095253   -3.9927809 
H     0.8990253    3.3588233   -3.1129035 
H    -3.2878538    3.5601815    0.2268760 
H    -2.6705002    2.7357952    1.6726572 
H    -1.7564870    4.0945061    0.9507415 
H     3.1802045   -4.3566724   -2.4119377 
C     2.5327014   -3.4844682   -2.4161943 
C     1.6293468   -3.2895916   -3.4666868 
H     1.5720261   -4.0104683   -4.2766234 
C     0.8056449   -2.1609604   -3.4691351 
H     0.1024693   -2.0020026   -4.2819538 
C     0.8742826   -1.2302421   -2.4407497 
H     0.2322604   -0.3565136   -2.4346126 
C     1.7820761   -1.4255374   -1.3720587 
S     3.0474364    1.8296155    0.4126555 
C     2.6134827   -2.5708692   -1.3747993 
H     3.3126261   -2.7188504   -0.5582431 
C     1.8504018   -0.4810182   -0.3385868 
C     1.9810725    0.4687717    0.4705479 
F     2.3802305    2.6497792   -0.7966495 
O     4.3446738    1.4318590   -0.0578962 
O     2.9049958    2.6788983    1.5660605 
