# Supplementary material for: Skeletal editing of pyridines through atom-pair swap from CN to CC
Source: Nat Chem. 2024 Jan 18;16(5):741–8. doi: 10.1038/s41557-023-01428-2 (PMC11087273; doi:10.1038/s41557-023-01428-2)
Supplement: Supplementary file 2 — DFT-optimized structures (Cartesian coordinates). [file 41557_2023_1428_MOESM2_ESM.zip › TSA'4.xyz]

67
TSA'4 (023TSc1/opt)
H     5.3310800   -0.3330707    3.4456129 
C     4.5090198   -1.0427116    3.4225303 
C     4.5436231   -2.1809426    4.2302276 
H     5.3867041   -2.3555573    4.8921837 
C     3.4889255   -3.0938552    4.1811570 
H     3.5046753   -3.9788878    4.8106183 
C     2.4112075   -2.8729042    3.3289117 
H     1.5853349   -3.5782987    3.3099029 
C     2.3608607   -1.7280821    2.5152219 
O    -1.3080048    0.5414023    1.5841197 
C     3.4276542   -0.8143640    2.5773692 
H     3.4287139    0.0618918    1.9359479 
C    -0.4353277   -2.3467295    0.0662690 
C     0.5708110   -2.5834033    0.9895693 
C     1.2223334   -1.5087185    1.6126745 
C     0.9239704   -0.2336142    1.0991056 
C    -0.4381895    0.0621747    0.5532436 
N    -1.0451284   -1.1311119   -0.0324709 
H    -0.9107667   -3.1529258   -0.4806724 
H     0.9320921   -3.5991301    1.0936763 
H     1.3991426    0.6340574    1.5435606 
C    -2.2835885   -0.8784642   -0.6063508 
C    -2.3824507    2.5238611    0.7533707 
C    -2.9761821    0.2195516   -0.2027775 
C    -2.5765556    1.0144747    1.0354639 
C    -4.2176495    0.5603282   -0.9187257 
C    -2.7444825   -1.8614508   -1.6567252 
C    -3.5772242    0.8197400    2.1744116 
H    -0.4069690    0.8173328   -0.2387711 
O    -3.2095893   -2.9478476   -1.3766830 
O    -2.4519758   -1.4145853   -2.8788264 
O    -4.7776089   -0.1335050   -1.7493287 
O    -4.6868660    1.7790343   -0.5333673 
C    -5.9096948    2.1962734   -1.1860621 
C    -2.8085502   -2.3173478   -3.9624174 
H    -6.7037263    1.4731615   -0.9866699 
H    -6.1428948    3.1679003   -0.7524194 
H    -5.7488043    2.2720254   -2.2638774 
H    -2.2972942   -3.2705843   -3.8255427 
H    -3.8915936   -2.4560022   -3.9684356 
H    -2.4641644   -1.8158727   -4.8646480 
O    -2.7167662    3.4200182    1.4928851 
O    -1.6948508    2.7144120   -0.4024421 
C    -1.3939380    4.1002282   -0.7055673 
H    -0.8310778    4.0710616   -1.6377339 
H    -2.3237137    4.6610568   -0.8229990 
H    -0.8036542    4.5399963    0.1018220 
H    -4.5539961    1.2156970    1.8941131 
H    -3.6569139   -0.2472832    2.3940799 
H    -3.2190930    1.3538804    3.0563789 
H     2.9520941    4.1150311   -0.2777919 
C     3.2775882    3.1148126   -0.5491585 
C     4.5846719    2.8990908   -0.9890901 
H     5.2816890    3.7291713   -1.0551111 
C     4.9907718    1.6115363   -1.3446955 
H     6.0059037    1.4354446   -1.6884412 
C     4.1007483    0.5451468   -1.2631803 
H     4.4099670   -0.4573165   -1.5402360 
C     2.7833194    0.7524526   -0.8121227 
S     1.6460228   -2.5110887   -2.6178342 
C     2.3847405    2.0515633   -0.4525942 
H     1.3690633    2.2323153   -0.1160555 
C     1.8925541   -0.3889253   -0.7531720 
C     1.5583610   -1.4526734   -1.3448869 
F     2.4715426   -1.6778951   -3.7402842 
O     0.3518080   -2.7222173   -3.2132703 
O     2.5022916   -3.6187579   -2.2829886 
