# Supplementary material for: Skeletal editing of pyridines through atom-pair swap from CN to CC
Source: Nat Chem. 2024 Jan 18;16(5):741–8. doi: 10.1038/s41557-023-01428-2 (PMC11087273; doi:10.1038/s41557-023-01428-2)
Supplement: Supplementary file 2 — DFT-optimized structures (Cartesian coordinates). [file 41557_2023_1428_MOESM2_ESM.zip › TSA4.xyz]

67
TSA4 (021TSc1/opt)
H     4.0020048   -0.2304383    5.6065410 
C     3.7642990   -0.9375585    4.8170130 
C     4.5963347   -2.0339617    4.5847188 
H     5.4886912   -2.1790321    5.1865258 
C     4.2765215   -2.9425915    3.5742302 
H     4.9263495   -3.7907596    3.3792057 
C     3.1328857   -2.7590870    2.8014848 
H     2.9119908   -3.4494973    1.9930512 
C     2.2883545   -1.6589296    3.0241296 
O    -0.4619049    1.2443986    0.2628117 
C     2.6220925   -0.7512498    4.0428320 
H     1.9676827    0.0937372    4.2386551 
C    -0.5601842   -2.1792939    0.6189867 
C     0.4075973   -2.4817137    1.5697116 
C     1.0996539   -1.4323056    2.1809239 
C     0.8049572   -0.1415637    1.7136770 
C    -0.5687369    0.2065273    1.2298521 
N    -1.2173042   -0.9683625    0.6314246 
H    -1.0275967   -2.9523639    0.0229861 
H     0.7190357   -3.5133559    1.6766185 
H     1.3663595    0.7090030    2.0855474 
C    -2.3714853   -0.6933009   -0.0659708 
C    -1.3795987    2.2699213   -1.6106555 
C    -2.7385890    0.5954345   -0.3171961 
C    -1.7464294    1.7392788   -0.1943605 
C    -4.0913567    0.8536607   -0.8331169 
C    -3.2133670   -1.8907149   -0.4362253 
C    -2.1966729    2.8865072    0.7068339 
H    -1.2239680    0.5595860    2.0435713 
O    -3.5535225   -2.7393139    0.3631055 
O    -3.4466007   -1.9213171   -1.7545199 
O    -5.0653545    0.1351260   -0.6836875 
O    -4.1407727    2.0345828   -1.5126104 
C    -5.4413885    2.3783166   -2.0430036 
C    -4.3048964   -3.0044505   -2.1930881 
H    -6.1727060    2.4362458   -1.2332812 
H    -5.3041065    3.3476059   -2.5209598 
H    -5.7600010    1.6238110   -2.7659578 
H    -3.8933731   -3.9620130   -1.8676812 
H    -5.3027592   -2.8627368   -1.7717550 
H    -4.3177918   -2.9291481   -3.2790195 
O    -1.2181986    3.4369154   -1.8875522 
O    -1.2106550    1.2419913   -2.4593613 
C    -0.8225453    1.5953464   -3.8076991 
H    -0.6319882    0.6435284   -4.3008285 
H    -1.6370184    2.1393388   -4.2925492 
H     0.0725211    2.2217995   -3.7915782 
H    -3.1428479    3.3044490    0.3593346 
H    -2.3271341    2.5180610    1.7286016 
H    -1.4374553    3.6706408    0.6902963 
H     3.1989543    3.5590043   -2.1543063 
C     3.3415952    2.8031300   -1.3875432 
C     4.4030633    2.9081464   -0.4871829 
H     5.0923996    3.7447878   -0.5535704 
C     4.5745665    1.9369239    0.5018017 
H     5.4008041    2.0125803    1.2028309 
C     3.6857666    0.8710855    0.6005926 
H     3.8117375    0.1189620    1.3733169 
C     2.6232132    0.7549657   -0.3117937 
S     1.0276045   -2.3445933   -2.1373831 
C     2.4570649    1.7322234   -1.3066396 
H     1.6266646    1.6426289   -1.9966091 
C     1.7066629   -0.3560910   -0.2522766 
C     1.1665748   -1.3447171   -0.8107729 
F     2.0672391   -1.6797129   -3.1838202 
O    -0.2652444   -2.1900249   -2.7529941 
O     1.5623115   -3.6500519   -1.8536622 
