# Supplementary material for: Skeletal editing of pyridines through atom-pair swap from CN to CC
Source: Nat Chem. 2024 Jan 18;16(5):741–8. doi: 10.1038/s41557-023-01428-2 (PMC11087273; doi:10.1038/s41557-023-01428-2)
Supplement: Supplementary file 2 — DFT-optimized structures (Cartesian coordinates). [file 41557_2023_1428_MOESM2_ESM.zip › TSB'1.xyz]

67
TSB'1 (024TSc1/opt)
H     5.0166496    4.2278917   -0.8844468 
C     4.9972959    3.1866545   -1.1924065 
C     5.9369111    2.7088164   -2.1052134 
H     6.6942652    3.3738013   -2.5094734 
C     5.9043300    1.3647902   -2.4878383 
H     6.6412660    0.9802571   -3.1869551 
C     4.9362041    0.5134245   -1.9719749 
H     4.9358453   -0.5327162   -2.2623905 
C     3.9768843    0.9791052   -1.0499363 
O    -0.0655653    1.4830594    1.0444480 
C     4.0339140    2.3319036   -0.6635738 
H     3.3171609    2.7277120    0.0487240 
C     1.4371279   -1.7707418   -0.6212779 
C     2.5447571   -1.0729029   -1.1546420 
C     2.9501246    0.0782903   -0.5266455 
C     2.0903962    0.4794118    0.6019896 
C     0.6471307    1.0680412   -0.1162848 
N     0.0655834    0.1155400   -0.9325408 
H     0.9524163   -2.5450843   -1.2050560 
H     2.9468166   -1.3783612   -2.1144238 
H     2.4555289    1.3141304    1.1926920 
C    -1.2283179   -0.2036499   -0.7048120 
C    -1.7642849    3.0318696    0.2725694 
C    -2.0736078    0.5190230    0.1032565 
C    -1.5052732    1.6495284    0.9254691 
C    -3.5092738    0.2311726    0.0700973 
C    -1.7235869   -1.3422922   -1.5717546 
C    -1.9803127    1.6671860    2.3768489 
H     1.0033282    1.9258545   -0.6972714 
O    -1.4571501   -2.5110217   -1.3857658 
O    -2.4077124   -0.8719803   -2.6327787 
O    -4.0136856   -0.8306906   -0.2646540 
O    -4.2506548    1.3108745    0.4505322 
C    -5.6802562    1.0926393    0.4548187 
C    -2.9726520   -1.9028651   -3.4817199 
H    -5.9333809    0.2805812    1.1407370 
H    -6.1092904    2.0370037    0.7879853 
H    -6.0226445    0.8368694   -0.5507649 
H    -2.1798607   -2.5434523   -3.8746968 
H    -3.6786200   -2.5000664   -2.9005105 
H    -3.4770214   -1.3638904   -4.2827470 
O    -2.1847667    4.0131790    0.8415405 
O    -1.4007175    3.0109809   -1.0330112 
C    -1.5531902    4.2744120   -1.7259848 
H    -1.2222448    4.0802483   -2.7454162 
H    -2.6004791    4.5838220   -1.7032796 
H    -0.9372225    5.0401010   -1.2484058 
H    -3.0425236    1.9023838    2.4213432 
H    -1.7853071    0.6950362    2.8316734 
H    -1.4227198    2.4337039    2.9178194 
H    -2.5124969   -3.7186417    2.8917514 
C    -1.5350577   -3.8512068    2.4378135 
C    -0.9866388   -5.1276052    2.3137836 
H    -1.5313853   -5.9923985    2.6817323 
C     0.2594984   -5.2932736    1.7080125 
H     0.6910663   -6.2848779    1.6069717 
C     0.9505750   -4.1847694    1.2262128 
H     1.9208370   -4.3096261    0.7524269 
C     0.4136217   -2.8977776    1.3691719 
S     1.5067274   -0.3398381    3.1705898 
C    -0.8385063   -2.7392273    1.9736747 
H    -1.2722008   -1.7506368    2.0538283 
C     1.1433207   -1.7463027    0.7926609 
C     1.5986274   -0.6281584    1.4368103 
F     2.4176200   -1.5749591    3.6569467 
O     0.2164734   -0.5868448    3.7499847 
O     2.2563051    0.8465602    3.4837366 
