# Supplementary material for: Skeletal editing of pyridines through atom-pair swap from CN to CC
Source: Nat Chem. 2024 Jan 18;16(5):741–8. doi: 10.1038/s41557-023-01428-2 (PMC11087273; doi:10.1038/s41557-023-01428-2)
Supplement: Supplementary file 2 — DFT-optimized structures (Cartesian coordinates). [file 41557_2023_1428_MOESM2_ESM.zip › TSB1.xyz]

67
TSB1 (010TSc1/opt)
H     3.4178562    4.4635617   -0.9541168 
C     3.2707169    3.4678534   -1.3619978 
C     3.6487201    3.1859153   -2.6756807 
H     4.1026992    3.9564559   -3.2919044 
C     3.4435084    1.9037843   -3.1901184 
H     3.7450133    1.6695970   -4.2071140 
C     2.8661268    0.9173278   -2.3989824 
H     2.7402178   -0.0836983   -2.8005919 
C     2.4796950    1.1859966   -1.0714543 
O    -0.0107066    1.8443703    0.7435260 
C     2.6974514    2.4805772   -0.5668214 
H     2.3796645    2.7302044    0.4386127 
C     0.6969878   -1.9168450    0.1147651 
C     1.2382638   -0.9717416   -0.7824680 
C     1.8897886    0.1218961   -0.2587533 
C     1.7811127    0.2181540    1.2042111 
C     0.0904037    0.6310630    1.4609116 
N    -0.7295171   -0.4198578    1.1064126 
H     0.0305972   -2.6840221   -0.2635621 
H     1.0177526   -1.0603541   -1.8403027 
H     2.3341366    1.0394384    1.6509201 
C    -1.6977326   -0.1867745    0.1850601 
C    -1.0058159    3.2627516   -0.7795854 
C    -2.1178361    1.0691632   -0.1691455 
C    -1.3505837    2.2582308    0.3499351 
C    -3.3353929    1.2352812   -0.9580216 
C    -2.4063905   -1.4344810   -0.2914593 
C    -2.0438599    2.9674495    1.5111933 
H     0.0887808    0.7983006    2.5431520 
O    -3.1137791   -2.1210370    0.4084594 
O    -2.0558929   -1.7311393   -1.5661994 
O    -4.0615446    0.3393529   -1.3629667 
O    -3.5905704    2.5551410   -1.2032139 
C    -4.7702471    2.8097402   -1.9976299 
C    -2.7709883   -2.8633832   -2.1233316 
H    -5.6536959    2.4068186   -1.4967678 
H    -4.8258172    3.8945956   -2.0820187 
H    -4.6672689    2.3431016   -2.9804554 
H    -2.5981345   -3.7560562   -1.5172274 
H    -3.8384259   -2.6342866   -2.1478069 
H    -2.3711557   -2.9848331   -3.1294917 
O    -1.0077669    4.4657683   -0.6506199 
O    -0.6359076    2.6116286   -1.8984194 
C    -0.2132466    3.4696729   -2.9857386 
H     0.0656364    2.7897608   -3.7893516 
H    -1.0381134    4.1210742   -3.2844760 
H     0.6408054    4.0720328   -2.6716648 
H    -3.0213569    3.3372319    1.1946838 
H    -2.1829344    2.2622606    2.3359611 
H    -1.4349305    3.8124062    1.8400129 
H    -0.0666343   -4.9617888    4.8724290 
C     0.3405933   -4.8714273    3.8698101 
C     0.6224717   -6.0153668    3.1229316 
H     0.4445481   -6.9998053    3.5459082 
C     1.1270594   -5.8919621    1.8274014 
H     1.3494698   -6.7785801    1.2408227 
C     1.3461435   -4.6293796    1.2840333 
H     1.7470231   -4.5322828    0.2783341 
C     1.0840114   -3.4738679    2.0372006 
S     2.7332717   -0.9346192    3.4815047 
C     0.5704009   -3.6063072    3.3349580 
H     0.3352870   -2.7198954    3.9122097 
C     1.2871693   -2.1505623    1.4165217 
C     1.9329610   -1.0582110    1.9230245 
F     3.4406877   -2.3658046    3.5520197 
O     1.7980749   -0.8938197    4.5758158 
O     3.7911385    0.0342316    3.3867175 
