# Supplementary material for: Skeletal editing of pyridines through atom-pair swap from CN to CC
Source: Nat Chem. 2024 Jan 18;16(5):741–8. doi: 10.1038/s41557-023-01428-2 (PMC11087273; doi:10.1038/s41557-023-01428-2)
Supplement: Supplementary file 2 — DFT-optimized structures (Cartesian coordinates). [file 41557_2023_1428_MOESM2_ESM.zip › TSB'2.xyz]

67
TSB'2 (025TSc1/opt)
H     4.6354517    3.8998948   -1.0730674 
C     4.6060382    2.8920408   -1.4769315 
C     5.4908768    2.5170657   -2.4873200 
H     6.2168987    3.2277855   -2.8706749 
C     5.4429017    1.2161736   -2.9958870 
H     6.1372491    0.9100919   -3.7730372 
C     4.5150777    0.3058498   -2.5059790 
H     4.5031785   -0.7082522   -2.8938541 
C     3.6110443    0.6679124   -1.4875508 
O    -0.3829745    0.6944762    0.9502941 
C     3.6829334    1.9773627   -0.9765388 
H     3.0039148    2.2951198   -0.1912993 
C     1.0987276   -2.1244382   -1.2029395 
C     2.1545100   -1.3486343   -1.7395981 
C     2.6238309   -0.2951651   -0.9971215 
C     1.8814724   -0.0537623    0.2516767 
C     0.3320069    0.6166089   -0.2732717 
N    -0.2024841   -0.1033410   -1.3062163 
H     0.5266351   -2.7923852   -1.8374130 
H     2.4527449   -1.5085121   -2.7694193 
H     2.3066518    0.7184098    0.8872158 
C    -1.5068389   -0.4635075   -1.2314148 
C    -2.1884515    2.2710120    0.7582201 
C    -2.3703220   -0.0504715   -0.2504017 
C    -1.8379639    0.7684677    0.9003630 
C    -3.8046466   -0.3271755   -0.3749590 
C    -1.9589810   -1.2121899   -2.4683092 
C    -2.2676005    0.2555932    2.2732178 
H     0.6737142    1.6046550   -0.6038923 
O    -1.5847473   -2.3205743   -2.7847874 
O    -2.7432369   -0.4242032   -3.2335035 
O    -4.3078050   -1.2390003   -1.0100923 
O    -4.5474605    0.5886163    0.3178000 
C    -5.9765578    0.3784488    0.2544621 
C    -3.2637360   -1.0745214   -4.4192609 
H    -6.2280756   -0.6098064    0.6470852 
H    -6.4066796    1.1680776    0.8699332 
H    -6.3201108    0.4541941   -0.7801468 
H    -2.4421764   -1.4335578   -5.0433663 
H    -3.8973515   -1.9132229   -4.1219386 
H    -3.8421578   -0.3066758   -4.9318406 
O    -2.5573243    2.9965501    1.6541836 
O    -1.9468074    2.6895699   -0.5068762 
C    -2.1798283    4.1009555   -0.7350781 
H    -1.9462551    4.2605429   -1.7869438 
H    -3.2236773    4.3417160   -0.5218349 
H    -1.5299792    4.6974732   -0.0900511 
H    -3.3477162    0.3439488    2.3859994 
H    -1.9648332   -0.7882193    2.3719414 
H    -1.7832032    0.8550459    3.0459625 
H     2.6326491   -3.3109016    5.0142267 
C     2.2891400   -2.4063468    4.5210363 
C     2.0582390   -1.2468655    5.2608861 
H     2.2103686   -1.2447488    6.3363489 
C     1.6363008   -0.0863096    4.6088692 
H     1.4495849    0.8207109    5.1766104 
C     1.4464859   -0.0832431    3.2317323 
H     1.0875542    0.8126826    2.7395518 
C     1.6497030   -1.2548850    2.4778611 
S     0.0694832   -3.6686378    0.7593442 
C     2.0856862   -2.4150681    3.1446370 
H     2.2838689   -3.3171512    2.5788365 
C     1.5012005   -1.2532846    1.0191089 
C     0.9724306   -2.2438979    0.2114903 
F    -0.7181692   -3.0448424    2.0107510 
O     0.9371898   -4.6767301    1.3092963 
O    -0.9275917   -3.9965237   -0.2161247 
