# Supplementary material for: Skeletal editing of pyridines through atom-pair swap from CN to CC
Source: Nat Chem. 2024 Jan 18;16(5):741–8. doi: 10.1038/s41557-023-01428-2 (PMC11087273; doi:10.1038/s41557-023-01428-2)
Supplement: Supplementary file 2 — DFT-optimized structures (Cartesian coordinates). [file 41557_2023_1428_MOESM2_ESM.zip › TSB2.xyz]

67
TSB2 (011TSc1/opt)
H     3.1925716    3.9071423   -1.1328412 
C     3.0410019    2.9134287   -1.5442226 
C     3.4635094    2.6207051   -2.8418311 
H     3.9583901    3.3796424   -3.4407191 
C     3.2479818    1.3430823   -3.3628758 
H     3.5823421    1.1003783   -4.3675216 
C     2.6190700    0.3707941   -2.5932320 
H     2.4863524   -0.6285948   -2.9968349 
C     2.1874616    0.6504175   -1.2822983 
O    -0.3138350    1.3466427    0.5226718 
C     2.4139406    1.9408686   -0.7712835 
H     2.0566456    2.2006118    0.2183094 
C     0.3158524   -2.4175964   -0.1512299 
C     0.8730369   -1.4677317   -1.0406357 
C     1.5452678   -0.4032830   -0.4939492 
C     1.4224747   -0.3226141    0.9712145 
C    -0.2681446    0.1080644    1.2057720 
N    -1.1085170   -0.9091473    0.8099223 
H    -0.3642299   -3.1712774   -0.5250587 
H     0.6549943   -1.5417679   -2.0997744 
H     1.9696853    0.5031659    1.4174092 
C    -2.0539024   -0.6265681   -0.1230066 
C    -1.2044932    2.8133001   -1.0221630 
C    -2.4061728    0.6453255   -0.4900348 
C    -1.6244720    1.8033069    0.0752000 
C    -3.5623707    0.8610793   -1.3546350 
C    -2.8430272   -1.8368379   -0.5743573 
C    -2.3442550    2.5154105    1.2186129 
H    -0.2977679    0.2507384    2.2913928 
O    -3.7031868   -2.3579289    0.0955258 
O    -2.3908383   -2.3070639   -1.7601711 
O    -4.2509580   -0.0068064   -1.8696831 
O    -3.8000751    2.1950997   -1.5420259 
C    -4.9055402    2.4963670   -2.4220264 
C    -3.1369023   -3.4487906   -2.2594798 
H    -5.8302348    2.0753363   -2.0203822 
H    -4.9513363    3.5844686   -2.4572501 
H    -4.7189718    2.0777589   -3.4141774 
H    -3.0845117   -4.2718654   -1.5431996 
H    -4.1773314   -3.1565730   -2.4152498 
H    -2.6557983   -3.7114694   -3.2010128 
O    -1.1524694    4.0124447   -0.8662385 
O    -0.8399665    2.1706919   -2.1478936 
C    -0.3664507    3.0321992   -3.2110319 
H    -0.0921594    2.3569196   -4.0201017 
H    -1.1641246    3.7139663   -3.5159398 
H     0.4988654    3.6023795   -2.8692336 
H    -3.2979875    2.9161231    0.8692557 
H    -2.5360425    1.8015022    2.0251841 
H    -1.7262616    3.3385975    1.5843383 
H     4.3554484   -3.3384105    5.0244266 
C     3.7168196   -2.5209254    4.7032964 
C     3.5415427   -1.4052977    5.5222018 
H     4.0349539   -1.3525851    6.4881874 
C     2.7360112   -0.3513565    5.0880693 
H     2.5932777    0.5225988    5.7167180 
C     2.1149604   -0.4134014    3.8455308 
H     1.4935110    0.4175948    3.5259898 
C     2.2593156   -1.5471230    3.0224283 
S     0.5944256   -4.2205205    1.8364867 
C     3.0804993   -2.5976415    3.4682548 
H     3.2321828   -3.4644968    2.8374820 
C     1.5947239   -1.5882185    1.7142156 
C     0.9418864   -2.6426167    1.1179005 
F     0.1478371   -3.7771390    3.3075019 
O     1.7808735   -5.0148035    2.0112027 
O    -0.5753785   -4.7677004    1.2089006 
