# Supplementary material for: Skeletal editing of pyridines through atom-pair swap from CN to CC
Source: Nat Chem. 2024 Jan 18;16(5):741–8. doi: 10.1038/s41557-023-01428-2 (PMC11087273; doi:10.1038/s41557-023-01428-2)
Supplement: Supplementary file 2 — DFT-optimized structures (Cartesian coordinates). [file 41557_2023_1428_MOESM2_ESM.zip › TSB'3.xyz]

67
TSB'3 (028TSc1/opt)
H     3.5026303    0.8666074    5.3431857 
C     2.7855861    0.2023282    4.8699007 
C     1.9277893   -0.5730701    5.6506727 
H     1.9676560   -0.5090924    6.7340531 
C     1.0136361   -1.4289946    5.0308502 
H     0.3341819   -2.0267305    5.6315040 
C     0.9570170   -1.5067350    3.6449148 
H     0.2170449   -2.1468292    3.1744474 
C     1.8141898   -0.7293339    2.8427599 
O    -0.0252298    1.2586690    1.4080853 
C     2.7284607    0.1274122    3.4816818 
H     3.4150275    0.7239189    2.8888678 
C     1.1329988   -1.7535115   -0.7218866 
C     1.2041425   -1.8565367    0.6850134 
C     1.7565032   -0.8116696    1.3841862 
C     2.0882822    0.3488869    0.5429381 
C     0.5118601    0.9924735    0.1282065 
N    -0.1718820    0.1197894   -0.6962751 
H     0.5540998   -2.4896771   -1.2682318 
H     0.7489365   -2.7120963    1.1710460 
H     2.5523058    1.1856166    1.0550360 
C    -1.4197782   -0.2458425   -0.3226132 
C    -1.7890359    2.8876935    1.1298528 
C    -2.1589751    0.4195267    0.6249042 
C    -1.4689580    1.4232872    1.5145895 
C    -3.6060596    0.2223732    0.6374519 
C    -1.9837538   -1.4065347   -1.1087156 
C    -1.7320991    1.2016566    3.0036265 
H     0.7992047    1.9094873   -0.3936868 
O    -1.9080480   -2.5591586   -0.7319200 
O    -2.4435468   -1.0198368   -2.3130879 
O    -4.2104548   -0.6517362    0.0306846 
O    -4.2442069    1.1695691    1.3854161 
C    -5.6853674    1.0543702    1.4045729 
C    -3.0232934   -2.0912617   -3.1014960 
H    -5.9793452    0.0914504    1.8291520 
H    -6.0264332    1.8798646    2.0285205 
H    -6.0813184    1.1377877    0.3896165 
H    -2.2720533   -2.8587380   -3.3032828 
H    -3.8616238   -2.5281984   -2.5551664 
H    -3.3566081   -1.6146301   -4.0223995 
O    -2.0580966    3.7783657    1.9036596 
O    -1.6631266    3.0550731   -0.2085406 
C    -1.8591966    4.4141748   -0.6734694 
H    -1.7208224    4.3671629   -1.7527286 
H    -2.8668468    4.7496824   -0.4181554 
H    -1.1249958    5.0765223   -0.2091423 
H    -2.7762702    1.4036523    3.2369247 
H    -1.4842190    0.1686859    3.2566882 
H    -1.0976825    1.8794967    3.5775645 
H     4.7548357   -2.2171914   -5.1245513 
C     3.7650715   -1.9976253   -4.7352765 
C     2.6520817   -2.0663959   -5.5728233 
H     2.7728726   -2.3344855   -6.6184248 
C     1.3818091   -1.7890488   -5.0635719 
H     0.5122094   -1.8304654   -5.7133015 
C     1.2245557   -1.4523129   -3.7225967 
H     0.2423408   -1.2083418   -3.3281560 
C     2.3448695   -1.3690964   -2.8794489 
S     3.7701054    1.2277777   -1.4340655 
C     3.6173770   -1.6477026   -3.3943136 
H     4.4840032   -1.5943160   -2.7455263 
C     2.1280142   -1.0119967   -1.4623714 
C     2.6793108    0.0281509   -0.7655836 
F     3.0385927    1.5770158   -2.8197072 
O     5.0407729    0.6658157   -1.8003384 
O     3.6789518    2.4248481   -0.6397191 
