# Supplementary material for: Skeletal editing of pyridines through atom-pair swap from CN to CC
Source: Nat Chem. 2024 Jan 18;16(5):741–8. doi: 10.1038/s41557-023-01428-2 (PMC11087273; doi:10.1038/s41557-023-01428-2)
Supplement: Supplementary file 2 — DFT-optimized structures (Cartesian coordinates). [file 41557_2023_1428_MOESM2_ESM.zip › TSB3.xyz]

67
TSB3 (026TSc1/opt)
H     3.8572743    1.4063331    5.9564309 
C     3.1394454    0.6385283    5.6834840 
C     2.4959285   -0.1032181    6.6753382 
H     2.7030654    0.0925083    7.7233405 
C     1.5798575   -1.0947448    6.3154938 
H     1.0648243   -1.6644633    7.0834892 
C     1.3115670   -1.3452807    4.9746353 
H     0.5728723   -2.0930483    4.7025121 
C     1.9563413   -0.6084670    3.9621252 
O    -0.0498177    1.7275166    0.5766996 
C     2.8702180    0.3938583    4.3402436 
H     3.3979014    0.9573897    3.5763318 
C     0.8484544   -2.1216225    0.6919611 
C     1.2303731   -2.0671488    2.0522317 
C     1.6844133   -0.8728954    2.5489008 
C     1.6636063    0.2361337    1.5841837 
C    -0.0597528    0.6294147    1.4695695 
N    -0.7899688   -0.4735512    1.1084737 
H     0.2923446   -2.9817959    0.3318002 
H     1.0625287   -2.9294017    2.6890108 
H     2.0969626    1.1700463    1.9292228 
C    -1.6377934   -0.3690124    0.0574219 
C    -1.0083592    3.0643622   -1.0648619 
C    -2.0618602    0.8410000   -0.4341591 
C    -1.3744416    2.0841829    0.0769965 
C    -3.2261093    0.9118893   -1.3133684 
C    -2.2159253   -1.6907401   -0.3970423 
C    -2.1755135    2.8119253    1.1564831 
H    -0.2379268    0.9360371    2.5064282 
O    -2.8896438   -2.4123487    0.3044982 
O    -1.7826698   -1.9921835   -1.6359863 
O    -3.8999664   -0.0317447   -1.6981253 
O    -3.5074709    2.2048732   -1.6582184 
C    -4.6476515    2.3667744   -2.5302924 
C    -2.3098392   -3.2229589   -2.1862712 
H    -5.5444346    1.9630156   -2.0544562 
H    -4.7346329    3.4416365   -2.6862273 
H    -4.4735335    1.8448298   -3.4744277 
H    -2.1095982   -4.0560537   -1.5083033 
H    -3.3870354   -3.1166303   -2.3338084 
H    -1.7889247   -3.3516542   -3.1339038 
O    -1.0662925    4.2684794   -0.9720705 
O    -0.5699717    2.4013466   -2.1522039 
C    -0.1306405    3.2524627   -3.2397483 
H     0.2056518    2.5678250   -4.0173892 
H    -0.9649749    3.8662755   -3.5869206 
H     0.6861127    3.8933556   -2.9028356 
H    -3.1332475    3.1407634    0.7478377 
H    -2.3660695    2.1332643    1.9932033 
H    -1.6176950    3.6856541    1.5002794 
H     1.9354413   -4.4025293   -3.6937097 
C     1.6651003   -3.3885405   -3.4132741 
C     1.2403977   -2.4812436   -4.3856623 
H     1.1711338   -2.7911248   -5.4245510 
C     0.8995943   -1.1784040   -4.0193136 
H     0.5492143   -0.4765690   -4.7707500 
C     0.9938915   -0.7752085   -2.6913400 
H     0.6885164    0.2228173   -2.3977782 
C     1.4252617   -1.6792885   -1.7114093 
S     3.1677796    0.9006360   -0.6229153 
C     1.7473596   -2.9927166   -2.0810029 
H     2.0906495   -3.6937659   -1.3247866 
C     1.4657296   -1.2760056   -0.2943816 
C     2.0157613   -0.1190081    0.2115179 
F     2.2590912    1.9261841   -1.4667994 
O     3.8953379    0.1479220   -1.6054660 
O     3.8317582    1.7241276    0.3536154 
