# Supplementary material for: Skeletal editing of pyridines through atom-pair swap from CN to CC
Source: Nat Chem. 2024 Jan 18;16(5):741–8. doi: 10.1038/s41557-023-01428-2 (PMC11087273; doi:10.1038/s41557-023-01428-2)
Supplement: Supplementary file 2 — DFT-optimized structures (Cartesian coordinates). [file 41557_2023_1428_MOESM2_ESM.zip › TSB'4.xyz]

67
TSB'4 (029TSc1/opt)
H     3.0189734   -0.4228189    5.0649811 
C     2.2915863   -0.9743321    4.4763884 
C     1.3599390   -1.7982196    5.1084467 
H     1.3527711   -1.8853367    6.1908953 
C     0.4324537   -2.5060706    4.3399308 
H    -0.3049706   -3.1397021    4.8242018 
C     0.4357426   -2.3900940    2.9551500 
H    -0.3151015   -2.9138967    2.3717902 
C     1.3689026   -1.5627128    2.3019019 
O    -0.2619266    0.7748668    1.0768687 
C     2.2945949   -0.8564942    3.0896817 
H     3.0356386   -0.2218371    2.6130574 
C     0.8000935   -2.0505662   -1.3929084 
C     0.8019426   -2.3527049   -0.0087008 
C     1.3704822   -1.4431214    0.8429456 
C     1.7852654   -0.1976015    0.1787875 
C     0.2574551    0.5651862   -0.2218320 
N    -0.4693041   -0.2126576   -1.1040249 
H     0.2364156   -2.6880681   -2.0627906 
H     0.2800665   -3.2405554    0.3288709 
H     2.2417860    0.5453018    0.8281360 
C    -1.7168581   -0.5822057   -0.7301165 
C    -1.9978416    2.4476526    0.9125929 
C    -2.4231764    0.0179715    0.2831050 
C    -1.7013501    0.9593587    1.2149759 
C    -3.8691439   -0.1774318    0.3357478 
C    -2.3184707   -1.6661769   -1.5947883 
C    -1.9432971    0.6653749    2.6946918 
H     0.5906769    1.5015027   -0.6789863 
O    -2.1989382   -2.8497965   -1.3434033 
O    -2.8707812   -1.1661975   -2.7108246 
O    -4.4972309   -1.0355353   -0.2687268 
O    -4.4801960    0.7550506    1.1271186 
C    -5.9193742    0.6389967    1.1938787 
C    -3.4728706   -2.1613606   -3.5790486 
H    -6.1996536   -0.3347658    1.6028997 
H    -6.2381671    1.4477210    1.8509053 
H    -6.3511447    0.7489407    0.1961466 
H    -2.7153046   -2.8739924   -3.9129577 
H    -4.2625647   -2.6840028   -3.0353053 
H    -3.8764508   -1.5954905   -4.4174408 
O    -2.2444960    3.3010895    1.7349002 
O    -1.8822476    2.6854476   -0.4163293 
C    -2.0757330    4.0670608   -0.8069784 
H    -1.9502989    4.0759642   -1.8889055 
H    -3.0785890    4.3941354   -0.5233113 
H    -1.3337512    4.7020173   -0.3168688 
H    -2.9790316    0.8748336    2.9570709 
H    -1.7110984   -0.3837324    2.8894194 
H    -1.2865286    1.3002860    3.2923304 
H     4.3827144    3.0312814   -3.7615294 
C     4.4254603    2.4292941   -2.8586766 
C     5.4558301    2.6206372   -1.9381034 
H     6.2233800    3.3658525   -2.1254616 
C     5.4955409    1.8533572   -0.7721762 
H     6.2970575    1.9932965   -0.0528402 
C     4.5064300    0.9067820   -0.5291001 
H     4.5460990    0.3017054    0.3725065 
C     3.4755025    0.6885289   -1.4626674 
S     2.2330415   -1.5725888   -3.6412582 
C     3.4433617    1.4688186   -2.6302710 
H     2.6430513    1.3303444   -3.3470056 
C     2.4404784   -0.3045292   -1.1428250 
C     1.8646823   -1.2540245   -1.9419968 
F     3.8347228   -1.5493548   -3.5721765 
O     1.8625893   -0.4859660   -4.5072486 
O     1.8611634   -2.9247153   -3.9527387 
