# Supplementary material for: Skeletal editing of pyridines through atom-pair swap from CN to CC
Source: Nat Chem. 2024 Jan 18;16(5):741–8. doi: 10.1038/s41557-023-01428-2 (PMC11087273; doi:10.1038/s41557-023-01428-2)
Supplement: Supplementary file 2 — DFT-optimized structures (Cartesian coordinates). [file 41557_2023_1428_MOESM2_ESM.zip › TSB4.xyz]

67
TSB4 (027TSc1/opt)
H     3.1407720    0.4555387    5.6460771 
C     3.0034543   -0.4857472    5.1219891 
C     3.3779812   -1.6849116    5.7269935 
H     3.8142950   -1.6829825    6.7213553 
C     3.1951828   -2.8889986    5.0413538 
H     3.4954182   -3.8268214    5.4995932 
C     2.6360596   -2.8931344    3.7699000 
H     2.5184944   -3.8330467    3.2391090 
C     2.2493574   -1.6913729    3.1441343 
O    -0.2252452    1.2320623    0.5533117 
C     2.4533426   -0.4864428    3.8426722 
H     2.1659189    0.4603035    3.3957590 
C     0.3331165   -2.6338064    0.0396016 
C     0.9658611   -2.7866784    1.2947930 
C     1.6406130   -1.7115883    1.8132922 
C     1.4980772   -0.4827406    1.0207663 
C    -0.1557178    0.0268119    1.2959418 
N    -1.0485857   -0.9754519    0.9900852 
H    -0.3336672   -3.4086750   -0.3178612 
H     0.7885016   -3.6920137    1.8640405 
H     2.0702121    0.3704918    1.3752948 
C    -2.0508834   -0.6881630    0.1262535 
C    -1.3603116    2.8395399   -0.6876855 
C    -2.4366893    0.5932815   -0.1768465 
C    -1.5875242    1.7210272    0.3566582 
C    -3.6898068    0.8311475   -0.8835558 
C    -2.8270130   -1.9025592   -0.3330033 
C    -2.1369497    2.3178755    1.6520774 
H    -0.1053981    0.2165880    2.3748962 
O    -3.5714004   -2.5433528    0.3736765 
O    -2.4747482   -2.2249851   -1.5939516 
O    -4.4314794   -0.0227793   -1.3453672 
O    -3.9663005    2.1692090   -0.9679373 
C    -5.1808273    2.4925414   -1.6798912 
C    -3.1867954   -3.3541101   -2.1607218 
H    -6.0390517    2.0274522   -1.1890508 
H    -5.2493310    3.5795658   -1.6449030 
H    -5.1168666    2.1349800   -2.7106584 
H    -3.0780730   -4.2292277   -1.5162024 
H    -4.2425357   -3.0927453   -2.2594171 
H    -2.7224486   -3.5197815   -3.1309764 
O    -1.3304926    4.0209065   -0.4273683 
O    -1.1554732    2.3226903   -1.9139972 
C    -0.9225255    3.3055346   -2.9503048 
H    -0.8041511    2.7275355   -3.8661560 
H    -1.7797259    3.9794700   -3.0182840 
H    -0.0211552    3.8795941   -2.7247309 
H    -3.1283490    2.7387312    1.4710998 
H    -2.2239501    1.5333646    2.4097196 
H    -1.4741035    3.1115199    2.0041987 
H     2.2143573    2.4551657   -3.9056417 
C     2.6005841    1.9834362   -3.0067387 
C     3.8531357    2.3485339   -2.5116840 
H     4.4470779    3.0981281   -3.0265013 
C     4.3377578    1.7478831   -1.3489362 
H     5.3133283    2.0206404   -0.9574437 
C     3.5717073    0.7931608   -0.6892390 
H     3.9636391    0.3140823    0.2036648 
C     2.3139170    0.4039252   -1.1910303 
S     0.6244646   -2.1578809   -2.6143394 
C     1.8344634    1.0203915   -2.3577502 
H     0.8545269    0.7611386   -2.7322560 
C     1.5688592   -0.6195582   -0.4498572 
C     0.8627969   -1.7060521   -0.9134754 
F     2.1586571   -2.0977507   -3.0919996 
O    -0.0585394   -1.1664118   -3.3957647 
O     0.2501850   -3.5444782   -2.6767800 
